# Supplementary material for: Crystal structure of di­chlorido­(2,2′:6′,2′′-terpyridine-κ3 N,N′,N′′)zinc: a redeter­min­ation
Source: Acta Crystallogr Sect E Struct Rep Online. 2014 Oct 31;70(Pt 11):m382–3. doi: 10.1107/S1600536814023605 (PMC4257341; doi:10.1107/S1600536814023605)
Supplement: Supplementary file 1 [file e-70-0m382-sup1.cif]

##############################################################################
#                                                                            #
# This CIF contains the data in a paper accepted for publication in          #
# Acta Crystallographica Section E. It conforms to the requirements of       #
# Notes for Authors for Acta Crystallographica Section E, and has been       #
# peer reviewed under the auspices of the IUCr Commission on Journals.       #
#                                                                            #
# Full details of the Crystallographic Information File format               #
# are given in the paper "The Crystallographic Information File (CIF):       #
# a New Standard Archive File for Crystallography" by S. R. Hall, F. H.      #
# Allen and I. D. Brown [Acta Cryst. (1991), A47, 655-685].                  #
#                                                                            #
# The current version of the core CIF dictionary is obtainable from          #
# ftp://ftp.iucr.org/pub/cif_core.dic.                                       #
#                                                                            #
# Software is freely available for graphical display of the structure(s)     #
# in this CIF. For information consult the CIF software page                 #
# http://www.iucr.org/resources/cif/software.                                #
#                                                                            #
# This file may be used for bona fide research purposes within the           #
# scientific community so long as proper attribution is given to the journal # 
# article from which it was obtained.                                        #
#                                                                            #
##############################################################################
data_I
_audit_creation_method     SHELXL-97
_chemical_name_systematic
;
Dichlorido(2,2':6',2''-terpyridine-\k^3^<i>N</i>,<i>N</i>',<i>N</i>'')zinc
;
_chemical_name_common     ?
_chemical_formula_moiety     'C15 H11 Cl2 N3 Zn'
_chemical_formula_sum     'C15 H11 Cl2 N3 Zn'
_chemical_formula_iupac     '[Zn Cl2 (C15 H11 N3)]'
_chemical_formula_weight     369.54
_chemical_melting_point     ?
_symmetry_cell_setting     monoclinic
_symmetry_space_group_name_H-M     'P 21/c'
_symmetry_space_group_name_hall     '-P 2ybc'
loop_
    _symmetry_equiv_pos_as_xyz
    'x, y, z'
    '-x, y+1/2, -z+1/2'
    '-x, -y, -z'
    'x, -y-1/2, z-1/2'
_cell_length_a     10.950(5)
_cell_length_b     8.250(5)
_cell_length_c     16.216(5)
_cell_angle_alpha     90.00
_cell_angle_beta     93.911(5)
_cell_angle_gamma     90.00
_cell_volume     1461.5(12)
_cell_formula_units_Z     4
_cell_measurement_reflns_used     6593
_cell_measurement_theta_min     2.77
_cell_measurement_theta_max     26.89
_cell_measurement_temperature     298(2)
_exptl_crystal_description     block
_exptl_crystal_colour     colorless
_exptl_crystal_size_max     0.30
_exptl_crystal_size_mid     0.20
_exptl_crystal_size_min     0.20
_exptl_crystal_density_diffrn     1.679
_exptl_crystal_density_meas     ?
_exptl_crystal_density_method     'not measured'
_exptl_crystal_F_000     744
_exptl_absorpt_coefficient_mu     2.040
_exptl_absorpt_correction_type     multi-scan
_exptl_absorpt_process_details
;
(<i>SADABS</i>; Bruker, 2002)
;
_exptl_absorpt_correction_T_min     0.5797
_exptl_absorpt_correction_T_max     0.6857
_exptl_special_details     ?
_diffrn_ambient_temperature     298(2)
_diffrn_radiation_type     MoK\a
_diffrn_radiation_wavelength     0.71069
_diffrn_radiation_source     'fine-focus sealed tube'
_diffrn_radiation_monochromator     graphite
_diffrn_measurement_device_type     'Bruker SMART CCD'
_diffrn_measurement_method     '\f and \w scans'
_diffrn_detector_area_resol_mean     ?
_diffrn_reflns_number     9990
_diffrn_reflns_av_R_equivalents     0.0165
_diffrn_reflns_av_sigmaI/netI     0.0152
_diffrn_reflns_theta_min     1.86
_diffrn_reflns_theta_max     25.00
_diffrn_reflns_theta_full     25.00
_diffrn_measured_fraction_theta_max     0.998
_diffrn_measured_fraction_theta_full     0.998
_diffrn_reflns_limit_h_min     -13
_diffrn_reflns_limit_h_max     12
_diffrn_reflns_limit_k_min     -9
_diffrn_reflns_limit_k_max     9
_diffrn_reflns_limit_l_min     -18
_diffrn_reflns_limit_l_max     19
_diffrn_standards_number     ?
_diffrn_standards_interval_count     ?
_diffrn_standards_interval_time     ?
_diffrn_standards_decay_%     ?
_refine_special_details
;
Refinement of <i>F</i>^2^ against ALL reflections. The weighted <i>R</i>-factor
<i>wR</i> and goodness of fit <i>S</i> are based on <i>F</i>^2^, conventional
<i>R</i>-factors <i>R</i> are based on <i>F</i>, with <i>F</i> set to zero for
negative <i>F</i>^2^. The threshold expression of <i>F</i>^2^ >
\s(<i>F</i>^2^) is used only for calculating <i>R</i>-factors(gt) <i>etc</i>.
and is not relevant to the choice of reflections for refinement.
<i>R</i>-factors based on <i>F</i>^2^ are statistically about twice as large
as those based on <i>F</i>, and <i>R</i>- factors based on ALL data will be
even larger.
;
_reflns_number_total     2564
_reflns_number_gt     2404
_reflns_threshold_expression     I>2sigma(I)
_refine_ls_structure_factor_coef     Fsqd
_refine_ls_matrix_type     full
_refine_ls_R_factor_all     0.0215
_refine_ls_R_factor_gt     0.0196
_refine_ls_wR_factor_gt     0.0550
_refine_ls_wR_factor_ref     0.0560
_refine_ls_goodness_of_fit_ref     1.047
_refine_ls_restrained_S_all     1.047
_refine_ls_number_reflns     2564
_refine_ls_number_parameters     190
_refine_ls_number_restraints     0
_refine_ls_hydrogen_treatment     constr
_refine_ls_weighting_scheme     calc
_refine_ls_weighting_details
         'calc w=1/[\s^2^(Fo^2^)+(0.0322P)^2^+0.4083P] where P=(Fo^2^+2Fc^2^)/3'
_atom_sites_solution_hydrogens     geom
_atom_sites_solution_primary     direct
_atom_sites_solution_secondary     difmap
_refine_ls_shift/su_max     0.000
_refine_ls_shift/su_mean     0.000
_refine_diff_density_max     0.238
_refine_diff_density_min     -0.236
_refine_ls_extinction_method     none
_refine_ls_extinction_coef     ?
loop_
    _atom_type_symbol
    _atom_type_description
    _atom_type_scat_dispersion_real
    _atom_type_scat_dispersion_imag
    _atom_type_scat_source
    'C' 'C' 0.0033 0.0016
                         'International Tables Vol C Tables 4.2.6.8 and 6.1.1.4'
    'H' 'H' 0.0000 0.0000
                         'International Tables Vol C Tables 4.2.6.8 and 6.1.1.4'
    'N' 'N' 0.0061 0.0033
                         'International Tables Vol C Tables 4.2.6.8 and 6.1.1.4'
    'Cl' 'Cl' 0.1484 0.1585
                         'International Tables Vol C Tables 4.2.6.8 and 6.1.1.4'
    'Zn' 'Zn' 0.2839 1.4301
                         'International Tables Vol C Tables 4.2.6.8 and 6.1.1.4'
_computing_data_collection
;
SMART (Bruker, 2002)
;
_computing_cell_refinement
;
SAINT (Bruker, 2002)
;
_computing_data_reduction
;
SAINT (Bruker, 2002)
;
_computing_structure_solution
;
SHELXS97 (Sheldrick, 2008)
;
_computing_structure_refinement
;
SHELXL97 (Sheldrick, 2008)
;
_computing_molecular_graphics
;
SHELXTL (Sheldrick, 2008) and  DIAMOND (Brandenburg, 2006)
;
_computing_publication_material
;
SHELXTL (Sheldrick, 2008)
;
loop_
    _atom_site_type_symbol
    _atom_site_label
    _atom_site_fract_x
    _atom_site_fract_y
    _atom_site_fract_z
    _atom_site_U_iso_or_equiv
    _atom_site_adp_type
    _atom_site_calc_flag
    _atom_site_refinement_flags
    _atom_site_occupancy
    _atom_site_symmetry_multiplicity
    _atom_site_disorder_assembly
    _atom_site_disorder_group
    Zn Zn1 0.217983(18) 0.40487(2) 0.117728(11) 0.03587(8) Uani d . 1 1 . .
    Cl Cl2 0.33535(4) 0.17571(5) 0.13148(3) 0.04477(12) Uani d . 1 1 . .
    Cl Cl3 0.13940(5) 0.47642(7) 0.23837(3) 0.06000(15) Uani d . 1 1 . .
    N N1 0.35875(14) 0.59791(17) 0.11822(9) 0.0384(3) Uani d . 1 1 . .
    N N2 0.22895(12) 0.47354(16) -0.00704(8) 0.0324(3) Uani d . 1 1 . .
    N N3 0.05709(13) 0.29671(17) 0.05158(9) 0.0385(3) Uani d . 1 1 . .
    C C4 0.48010(17) 0.7621(2) 0.03495(12) 0.0471(4) Uani d . 1 1 . .
    H H4 0.5007 0.7944 -0.0173 0.057 Uiso calc R 1 1 . .
    C C5 0.39054(15) 0.6462(2) 0.04352(10) 0.0353(4) Uani d . 1 1 . .
    C C10 0.15500(16) 0.40050(19) -0.06497(11) 0.0352(4) Uani d . 1 1 . .
    C C9 0.17350(19) 0.4201(2) -0.14845(11) 0.0462(5) Uani d . 1 1 . .
    H H9 0.1228 0.3690 -0.1888 0.055 Uiso calc R 1 1 . .
    C C12 -0.03366(17) 0.2236(2) -0.08134(13) 0.0463(4) Uani d . 1 1 . .
    H H12 -0.0337 0.2290 -0.1386 0.056 Uiso calc R 1 1 . .
    C C2 0.5060(2) 0.7802(2) 0.18111(14) 0.0564(5) Uani d . 1 1 . .
    H H2 0.5441 0.8240 0.2291 0.068 Uiso calc R 1 1 . .
    C C8 0.26887(19) 0.5170(3) -0.16981(11) 0.0497(5) Uani d . 1 1 . .
    H H8 0.2832 0.5304 -0.2253 0.060 Uiso calc R 1 1 . .
    C C15 -0.02974(17) 0.2127(2) 0.08669(13) 0.0459(4) Uani d . 1 1 . .
    H H15 -0.0286 0.2094 0.1441 0.055 Uiso calc R 1 1 . .
    C C6 0.32011(15) 0.56916(19) -0.02768(10) 0.0336(4) Uani d . 1 1 . .
    C C11 0.05559(15) 0.3024(2) -0.03164(11) 0.0369(4) Uani d . 1 1 . .
    C C1 0.41594(19) 0.6650(2) 0.18517(12) 0.0485(5) Uani d . 1 1 . .
    H H1 0.3938 0.6323 0.2370 0.058 Uiso calc R 1 1 . .
    C C14 -0.12109(18) 0.1307(2) 0.04107(15) 0.0522(5) Uani d . 1 1 . .
    H H14 -0.1802 0.0728 0.0673 0.063 Uiso calc R 1 1 . .
    C C13 -0.12326(18) 0.1362(2) -0.04368(15) 0.0542(5) Uani d . 1 1 . .
    H H13 -0.1841 0.0819 -0.0756 0.065 Uiso calc R 1 1 . .
    C C3 0.53854(19) 0.8291(3) 0.10520(14) 0.0560(5) Uani d . 1 1 . .
    H H3 0.5994 0.9067 0.1008 0.067 Uiso calc R 1 1 . .
    C C7 0.34327(18) 0.5944(2) -0.11007(11) 0.0430(4) Uani d . 1 1 . .
    H H7 0.4068 0.6613 -0.1244 0.052 Uiso calc R 1 1 . .
loop_
    _atom_site_aniso_label
    _atom_site_aniso_U_11
    _atom_site_aniso_U_22
    _atom_site_aniso_U_33
    _atom_site_aniso_U_12
    _atom_site_aniso_U_13
    _atom_site_aniso_U_23
    Zn1 0.04271(14) 0.03704(13) 0.02811(12) 0.00301(8) 0.00414(9) 0.00265(7)
    Cl2 0.0482(3) 0.0413(2) 0.0446(3) 0.00621(19) 0.00184(19) 0.00566(19)
    Cl3 0.0765(4) 0.0645(3) 0.0410(3) 0.0083(3) 0.0181(2) -0.0013(2)
    N1 0.0457(8) 0.0353(8) 0.0339(8) 0.0016(6) 0.0007(6) 0.0008(6)
    N2 0.0369(7) 0.0307(7) 0.0296(7) 0.0045(6) 0.0023(6) 0.0007(5)
    N3 0.0390(8) 0.0358(8) 0.0410(8) 0.0042(6) 0.0045(6) 0.0028(6)
    C4 0.0467(11) 0.0434(10) 0.0518(11) -0.0007(8) 0.0073(9) 0.0049(8)
    C5 0.0361(9) 0.0319(8) 0.0381(9) 0.0066(7) 0.0039(7) 0.0012(7)
    C10 0.0390(9) 0.0332(9) 0.0330(9) 0.0083(7) 0.0005(7) -0.0021(7)
    C9 0.0546(11) 0.0507(11) 0.0328(10) 0.0051(9) -0.0013(8) -0.0075(8)
    C12 0.0454(10) 0.0379(10) 0.0541(11) 0.0058(8) -0.0071(8) -0.0063(8)
    C2 0.0657(13) 0.0434(11) 0.0571(13) -0.0012(10) -0.0170(10) -0.0062(10)
    C8 0.0623(12) 0.0595(12) 0.0284(9) 0.0057(10) 0.0120(8) 0.0005(8)
    C15 0.0426(10) 0.0410(10) 0.0549(11) 0.0047(8) 0.0101(8) 0.0073(8)
    C6 0.0359(9) 0.0315(8) 0.0335(9) 0.0073(7) 0.0045(7) 0.0014(7)
    C11 0.0370(9) 0.0304(8) 0.0429(10) 0.0077(7) -0.0015(7) -0.0017(7)
    C1 0.0646(12) 0.0426(11) 0.0370(10) 0.0025(9) -0.0063(9) -0.0023(8)
    C14 0.0384(10) 0.0358(10) 0.0831(16) 0.0036(8) 0.0102(10) 0.0056(10)
    C13 0.0402(10) 0.0361(10) 0.0844(16) 0.0035(8) -0.0091(10) -0.0081(10)
    C3 0.0493(11) 0.0444(11) 0.0731(15) -0.0086(9) -0.0050(10) -0.0010(10)
    C7 0.0477(11) 0.0461(11) 0.0365(10) 0.0045(8) 0.0132(8) 0.0037(8)
_geom_special_details
;
All e.s.d.'s (except the e.s.d. in the dihedral angle between two l.s. planes)
are estimated using the full covariance matrix. The cell e.s.d.'s are taken
into account individually in the estimation of e.s.d.'s in distances, angles
and torsion angles; correlations between e.s.d.'s in cell parameters are only
used when they are defined by crystal symmetry. An approximate (isotropic)
treatment of cell e.s.d.'s is used for estimating e.s.d.'s involving l.s.
planes.
;
loop_
    _geom_bond_atom_site_label_1
    _geom_bond_atom_site_label_2
    _geom_bond_site_symmetry_2
    _geom_bond_distance
    _geom_bond_publ_flag
    Zn1 N2 . 2.1123(14) ?
    Zn1 N3 . 2.1893(16) ?
    Zn1 N1 . 2.2160(17) ?
    Zn1 Cl3 . 2.2684(8) ?
    Zn1 Cl2 . 2.2883(11) ?
    N1 C1 . 1.336(2) ?
    N1 C5 . 1.343(2) ?
    N2 C6 . 1.333(2) ?
    N2 C10 . 1.341(2) ?
    N3 C15 . 1.335(2) ?
    N3 C11 . 1.349(2) ?
    C4 C5 . 1.383(3) ?
    C4 C3 . 1.384(3) ?
    C4 H4 . 0.9300 ?
    C5 C6 . 1.487(2) ?
    C10 C9 . 1.392(3) ?
    C10 C11 . 1.487(2) ?
    C9 C8 . 1.378(3) ?
    C9 H9 . 0.9300 ?
    C12 C11 . 1.386(3) ?
    C12 C13 . 1.392(3) ?
    C12 H12 . 0.9300 ?
    C2 C3 . 1.365(3) ?
    C2 C1 . 1.375(3) ?
    C2 H2 . 0.9300 ?
    C8 C7 . 1.379(3) ?
    C8 H8 . 0.9300 ?
    C15 C14 . 1.380(3) ?
    C15 H15 . 0.9300 ?
    C6 C7 . 1.393(2) ?
    C1 H1 . 0.9300 ?
    C14 C13 . 1.374(3) ?
    C14 H14 . 0.9300 ?
    C13 H13 . 0.9300 ?
    C3 H3 . 0.9300 ?
    C7 H7 . 0.9300 ?
loop_
    _geom_angle_atom_site_label_1
    _geom_angle_atom_site_label_2
    _geom_angle_atom_site_label_3
    _geom_angle_site_symmetry_1
    _geom_angle_site_symmetry_3
    _geom_angle
    _geom_angle_publ_flag
    N2 Zn1 N3 . . 74.72(6) ?
    N2 Zn1 N1 . . 74.08(5) ?
    N3 Zn1 N1 . . 146.20(6) ?
    N2 Zn1 Cl3 . . 143.70(4) ?
    N3 Zn1 Cl3 . . 100.88(5) ?
    N1 Zn1 Cl3 . . 96.58(5) ?
    N2 Zn1 Cl2 . . 104.28(4) ?
    N3 Zn1 Cl2 . . 97.98(5) ?
    N1 Zn1 Cl2 . . 101.98(6) ?
    Cl3 Zn1 Cl2 . . 111.99(2) ?
    C1 N1 C5 . . 118.30(16) ?
    C1 N1 Zn1 . . 126.03(13) ?
    C5 N1 Zn1 . . 115.64(11) ?
    C6 N2 C10 . . 121.12(14) ?
    C6 N2 Zn1 . . 119.46(11) ?
    C10 N2 Zn1 . . 118.66(11) ?
    C15 N3 C11 . . 118.97(16) ?
    C15 N3 Zn1 . . 125.12(13) ?
    C11 N3 Zn1 . . 115.48(11) ?
    C5 C4 C3 . . 119.01(18) ?
    C5 C4 H4 . . 120.5 ?
    C3 C4 H4 . . 120.5 ?
    N1 C5 C4 . . 121.64(17) ?
    N1 C5 C6 . . 114.90(15) ?
    C4 C5 C6 . . 123.44(16) ?
    N2 C10 C9 . . 120.56(17) ?
    N2 C10 C11 . . 114.32(15) ?
    C9 C10 C11 . . 125.12(16) ?
    C8 C9 C10 . . 118.35(18) ?
    C8 C9 H9 . . 120.8 ?
    C10 C9 H9 . . 120.8 ?
    C11 C12 C13 . . 118.6(2) ?
    C11 C12 H12 . . 120.7 ?
    C13 C12 H12 . . 120.7 ?
    C3 C2 C1 . . 118.67(19) ?
    C3 C2 H2 . . 120.7 ?
    C1 C2 H2 . . 120.7 ?
    C7 C8 C9 . . 120.90(17) ?
    C7 C8 H8 . . 119.5 ?
    C9 C8 H8 . . 119.5 ?
    N3 C15 C14 . . 122.48(19) ?
    N3 C15 H15 . . 118.8 ?
    C14 C15 H15 . . 118.8 ?
    N2 C6 C7 . . 121.20(16) ?
    N2 C6 C5 . . 114.56(14) ?
    C7 C6 C5 . . 124.22(16) ?
    N3 C11 C12 . . 121.68(17) ?
    N3 C11 C10 . . 115.04(15) ?
    C12 C11 C10 . . 123.27(17) ?
    N1 C1 C2 . . 123.08(19) ?
    N1 C1 H1 . . 118.5 ?
    C2 C1 H1 . . 118.5 ?
    C13 C14 C15 . . 118.87(19) ?
    C13 C14 H14 . . 120.6 ?
    C15 C14 H14 . . 120.6 ?
    C14 C13 C12 . . 119.42(19) ?
    C14 C13 H13 . . 120.3 ?
    C12 C13 H13 . . 120.3 ?
    C2 C3 C4 . . 119.32(19) ?
    C2 C3 H3 . . 120.3 ?
    C4 C3 H3 . . 120.3 ?
    C8 C7 C6 . . 117.84(17) ?
    C8 C7 H7 . . 121.1 ?
    C6 C7 H7 . . 121.1 ?
loop_
    _geom_torsion_atom_site_label_1
    _geom_torsion_atom_site_label_2
    _geom_torsion_atom_site_label_3
    _geom_torsion_atom_site_label_4
    _geom_torsion_site_symmetry_1
    _geom_torsion_site_symmetry_2
    _geom_torsion_site_symmetry_3
    _geom_torsion_site_symmetry_4
    _geom_torsion
    _geom_torsion_publ_flag
    N2 Zn1 N1 C1 . . . . 174.74(16) ?
    N3 Zn1 N1 C1 . . . . 151.48(14) ?
    Cl3 Zn1 N1 C1 . . . . 30.57(15) ?
    Cl2 Zn1 N1 C1 . . . . -83.62(15) ?
    N2 Zn1 N1 C5 . . . . -7.44(11) ?
    N3 Zn1 N1 C5 . . . . -30.69(17) ?
    Cl3 Zn1 N1 C5 . . . . -151.60(11) ?
    Cl2 Zn1 N1 C5 . . . . 94.20(11) ?
    N3 Zn1 N2 C6 . . . . 177.72(13) ?
    N1 Zn1 N2 C6 . . . . 10.88(11) ?
    Cl3 Zn1 N2 C6 . . . . 90.10(13) ?
    Cl2 Zn1 N2 C6 . . . . -87.75(12) ?
    N3 Zn1 N2 C10 . . . . -12.17(11) ?
    N1 Zn1 N2 C10 . . . . -179.01(13) ?
    Cl3 Zn1 N2 C10 . . . . -99.79(13) ?
    Cl2 Zn1 N2 C10 . . . . 82.36(12) ?
    N2 Zn1 N3 C15 . . . . -177.15(15) ?
    N1 Zn1 N3 C15 . . . . -153.97(13) ?
    Cl3 Zn1 N3 C15 . . . . -34.18(14) ?
    Cl2 Zn1 N3 C15 . . . . 80.15(14) ?
    N2 Zn1 N3 C11 . . . . 10.46(11) ?
    N1 Zn1 N3 C11 . . . . 33.64(17) ?
    Cl3 Zn1 N3 C11 . . . . 153.42(11) ?
    Cl2 Zn1 N3 C11 . . . . -92.24(11) ?
    C1 N1 C5 C4 . . . . 0.1(2) ?
    Zn1 N1 C5 C4 . . . . -177.91(13) ?
    C1 N1 C5 C6 . . . . -178.31(15) ?
    Zn1 N1 C5 C6 . . . . 3.69(18) ?
    C3 C4 C5 N1 . . . . 0.3(3) ?
    C3 C4 C5 C6 . . . . 178.53(17) ?
    C6 N2 C10 C9 . . . . 1.4(2) ?
    Zn1 N2 C10 C9 . . . . -168.50(13) ?
    C6 N2 C10 C11 . . . . -178.11(14) ?
    Zn1 N2 C10 C11 . . . . 11.94(18) ?
    N2 C10 C9 C8 . . . . -0.5(3) ?
    C11 C10 C9 C8 . . . . 179.05(16) ?
    C10 C9 C8 C7 . . . . -0.8(3) ?
    C11 N3 C15 C14 . . . . 0.2(3) ?
    Zn1 N3 C15 C14 . . . . -171.91(14) ?
    C10 N2 C6 C7 . . . . -1.2(2) ?
    Zn1 N2 C6 C7 . . . . 168.70(12) ?
    C10 N2 C6 C5 . . . . 177.68(14) ?
    Zn1 N2 C6 C5 . . . . -12.46(18) ?
    N1 C5 C6 N2 . . . . 5.3(2) ?
    C4 C5 C6 N2 . . . . -173.10(16) ?
    N1 C5 C6 C7 . . . . -175.93(16) ?
    C4 C5 C6 C7 . . . . 5.7(3) ?
    C15 N3 C11 C12 . . . . 0.0(2) ?
    Zn1 N3 C11 C12 . . . . 172.94(13) ?
    C15 N3 C11 C10 . . . . 179.28(14) ?
    Zn1 N3 C11 C10 . . . . -7.83(18) ?
    C13 C12 C11 N3 . . . . -0.2(3) ?
    C13 C12 C11 C10 . . . . -179.42(16) ?
    N2 C10 C11 N3 . . . . -2.3(2) ?
    C9 C10 C11 N3 . . . . 178.21(16) ?
    N2 C10 C11 C12 . . . . 176.96(15) ?
    C9 C10 C11 C12 . . . . -2.6(3) ?
    C5 N1 C1 C2 . . . . -0.4(3) ?
    Zn1 N1 C1 C2 . . . . 177.41(15) ?
    C3 C2 C1 N1 . . . . 0.2(3) ?
    N3 C15 C14 C13 . . . . -0.3(3) ?
    C15 C14 C13 C12 . . . . 0.1(3) ?
    C11 C12 C13 C14 . . . . 0.2(3) ?
    C1 C2 C3 C4 . . . . 0.1(3) ?
    C5 C4 C3 C2 . . . . -0.4(3) ?
    C9 C8 C7 C6 . . . . 1.1(3) ?
    N2 C6 C7 C8 . . . . -0.1(3) ?
    C5 C6 C7 C8 . . . . -178.83(16) ?
loop_
    _geom_hbond_atom_site_label_D
    _geom_hbond_atom_site_label_H
    _geom_hbond_atom_site_label_A
    _geom_hbond_site_symmetry_A
    _geom_hbond_distance_DH
    _geom_hbond_distance_HA
    _geom_hbond_distance_DA
    _geom_hbond_angle_DHA
    C4 H4 Cl2 3_665 0.93 2.68 3.518(2) 150.7
    C13 H13 Cl2 3 0.93 2.81 3.686(2) 158.2
data_Global
_journal_date_recd_electronic     2014-10-21
_journal_date_accepted     2014-10-27
_journal_name_full     'Acta Crystallographica, Section E'
_journal_year     2014
_journal_volume     70
_journal_issue     11
_journal_page_first     m382
_journal_page_last     m383
_journal_paper_category     HM
_journal_paper_doi     10.1107/S1600536814023605
_journal_coeditor_code     WM5082
_publ_contact_author
;Sheng-Li Li
 Deparment of Chemistry, Anhui University,
 Hefei 230039,
 People's Republic of China
;
_publ_contact_author_email     'lsl1968@ahu.edu.cn'
_publ_contact_author_fax     '086 0551 63861279'
_publ_contact_author_phone     '086 0551 65108151'
_publ_section_title
;
Crystal structure of
dichlorido(2,2':6',2''-terpyridine-\k^3^<i>N</i>,<i>N</i>',<i>N</i>'')zinc: a
redetermination
;
loop_
    _publ_author_name
    _publ_author_address
    'Kong, Cheng-Cheng'
;     Deparment of Chemistry, Anhui University
      Hefei 230039
      Peoples Republic of China
      Key Laboratory of Functional Inorganic Materials
      Chemistry
      Hefei 230039
      Peoples Republic of China
;
    'Zhou, Jia-Zheng'
;     Deparment of Chemistry, Anhui University
      Hefei 230039
      Peoples Republic of China
      Key Laboratory of Functional Inorganic Materials
      Chemistry
      Hefei 230039
      Peoples Republic of China
;
    'Yu, Jian-Hua'
;     Deparment of Chemistry, Anhui University
      Hefei 230039
      Peoples Republic of China
      Key Laboratory of Functional Inorganic Materials
      Chemistry
      Hefei 230039
      Peoples Republic of China
;
    'Li, Sheng-Li'
;     Deparment of Chemistry, Anhui University
      Hefei 230039
      Peoples Republic of China
      Key Laboratory of Functional Inorganic Materials
      Chemistry
      Hefei 230039
      Peoples Republic of China
;
