# Supplementary material for: Crystal structure of di­chlorido­(2,2′:6′,2′′-terpyridine-κ3 N,N′,N′′)zinc: a redeter­min­ation
Source: Acta Crystallogr Sect E Struct Rep Online. 2014 Oct 31;70(Pt 11):m382–3. doi: 10.1107/S1600536814023605 (PMC4257341; doi:10.1107/S1600536814023605)
Supplement: Supplementary file 2 [file e-70-0m382-Isup2.hkl]

# 
# h,k,l, Fc-squared, Fo-squared, sigma(Fo-squared) and status flag 
# 
data_I
_shelx_title '                                     a in P2(1)/c' 
_shelx_refln_list_code          4 
_shelx_F_calc_maximum      219.70 
_exptl_crystal_F_000       744.00 
_reflns_d_resolution_high  0.8408 
 
loop_ 
 _symmetry_equiv_pos_as_xyz 
 'x, y, z' 
 '-x, y+1/2, -z+1/2' 
 '-x, -y, -z' 
 'x, -y-1/2, z-1/2' 
 
_cell_length_a    10.9500 
_cell_length_b     8.2500 
_cell_length_c    16.2160 
_cell_angle_alpha  90.000 
_cell_angle_beta   93.911 
_cell_angle_gamma  90.000 
 
_shelx_F_squared_multiplier     1.000 
 
loop_ 
 _refln_index_h 
 _refln_index_k 
 _refln_index_l 
 _refln_F_squared_calc 
 _refln_F_squared_meas 
 _refln_F_squared_sigma 
 _refln_observed_status 
   1   0   0     1041.62      977.23     52.96 o 
   2   0   0     5972.96     6302.50     83.39 o 
   3   0   0     2304.15     2305.96     31.86 o 
   4   0   0       64.25       63.82      2.79 o 
   5   0   0     1267.86     1287.72     21.43 o 
   6   0   0     1545.66     1664.26     25.08 o 
   7   0   0     4260.31     4300.71     60.24 o 
   8   0   0       79.30       77.22      3.68 o 
   9   0   0     1978.78     1920.60     24.35 o 
  10   0   0      252.13      257.05      6.61 o 
  11   0   0     2080.96     2091.94     56.16 o 
  12   0   0      183.21      188.22      8.01 o 
   1   1   0     5374.12     5653.86     43.67 o 
   2   1   0     1858.88     1898.84     15.04 o 
   3   1   0     5050.65     5117.80     43.21 o 
   4   1   0      295.79      327.19      4.08 o 
   5   1   0      181.18      223.23      3.41 o 
   6   1   0      876.58      864.76     27.82 o 
   7   1   0      642.15      648.42      7.69 o 
   8   1   0     2200.89     2160.00     20.61 o 
   9   1   0      146.82      152.42      3.81 o 
  10   1   0      109.25      114.91      4.34 o 
  11   1   0      255.00      264.21      8.11 o 
  12   1   0      202.74      205.09      8.53 o 
   0   2   0       24.58       20.25      1.39 o 
   1   2   0     1612.02     1629.26     13.13 o 
   2   2   0    33098.32    33936.60    260.25 o 
   3   2   0     6333.66     6399.20     49.42 o 
   4   2   0      577.75      651.87      6.23 o 
   5   2   0      831.86      915.90      8.52 o 
   6   2   0      241.80      238.45      3.55 o 
   7   2   0      214.80      209.02      3.59 o 
   8   2   0      326.92      299.77      4.50 o 
   9   2   0      324.84      319.65      5.66 o 
  10   2   0       15.34       15.82      2.58 o 
  11   2   0       13.31       16.75      3.58 o 
  12   2   0       16.84       22.92      5.04 o 
   1   3   0     4325.58     4164.48     32.54 o 
   2   3   0    10182.79    10601.70     81.54 o 
   3   3   0     5856.74     6142.27     47.71 o 
   4   3   0     9654.19     9978.15     76.85 o 
   5   3   0     2595.79     2627.78     30.74 o 
   6   3   0     1984.94     2067.58     17.76 o 
   7   3   0        2.19        3.56      1.42 o 
   8   3   0      344.49      334.40      7.57 o 
   9   3   0        0.92        1.43      2.65 o 
  10   3   0      545.56      562.13     11.09 o 
  11   3   0      326.64      326.49      8.52 o 
  12   3   0      183.24      192.82      7.29 o 
   0   4   0     3050.57     3130.42     35.45 o 
   1   4   0      536.18      535.30      5.46 o 
   2   4   0     4615.57     4745.64     37.36 o 
   3   4   0       50.48       58.78      1.95 o 
   4   4   0      789.37      918.84      8.75 o 
   5   4   0     1550.84     1567.65     13.86 o 
   6   4   0       53.16       54.43      2.38 o 
   7   4   0     1051.69     1044.10     13.27 o 
   8   4   0       23.77       25.91      3.31 o 
   9   4   0     1046.35     1039.01     16.29 o 
  10   4   0      132.07      130.73      8.28 o 
  11   4   0       30.84       31.53      4.36 o 
   1   5   0      303.93      308.28      4.01 o 
   2   5   0     1960.23     1861.46     15.97 o 
   3   5   0       87.38       98.94      2.44 o 
   4   5   0     1657.25     1677.28     16.54 o 
   5   5   0        9.87       10.77      1.66 o 
   6   5   0       12.51        8.73      2.74 o 
   7   5   0     1439.45     1388.43     20.19 o 
   8   5   0      112.34      104.81      5.40 o 
   9   5   0        1.44        1.72      4.18 o 
  10   5   0       19.04       20.40      4.03 o 
  11   5   0       44.55       42.96      4.92 o 
   0   6   0      440.05      469.51      9.29 o 
   1   6   0      198.96      187.20      8.01 o 
   2   6   0     1081.98     1097.64     10.57 o 
   3   6   0      838.55      843.83      9.71 o 
   4   6   0     1597.84     1591.34     16.09 o 
   5   6   0     1212.02     1221.63     17.90 o 
   6   6   0        2.20        1.07      3.27 o 
   7   6   0      905.30      928.48     15.63 o 
   8   6   0        0.08        0.09      3.10 o 
   9   6   0       94.82       85.41      5.49 o 
  10   6   0       91.54       89.69      6.86 o 
   1   7   0        8.56        3.62      1.46 o 
   2   7   0      388.89      385.81      6.05 o 
   3   7   0     1455.62     1536.81     18.01 o 
   4   7   0     1510.11     1543.58     24.05 o 
   5   7   0      736.05      758.93     19.11 o 
   6   7   0      409.49      424.44     14.69 o 
   7   7   0      182.35      168.75      6.79 o 
   8   7   0       11.80        5.93      3.63 o 
   9   7   0      282.72      269.76      8.96 o 
   0   8   0       34.81       32.45      6.16 o 
   1   8   0       52.98       49.23      3.32 o 
   2   8   0        1.18        1.41      2.25 o 
   3   8   0      549.75      548.80     10.70 o 
   4   8   0        0.68        1.12      2.88 o 
   5   8   0       14.83       18.09      3.60 o 
   6   8   0       28.64       34.75      4.41 o 
   7   8   0       83.22       71.55      5.58 o 
   1   9   0      446.07      444.82      9.75 o 
   2   9   0       55.98       49.79      6.40 o 
   3   9   0       13.36       24.47      4.69 o 
   4   9   0       59.75       55.73      4.70 o 
   5   9   0       99.18       94.27      5.85 o 
 -12   1   1      301.08      331.92     10.78 o 
 -11   1   1        0.41       -1.72      2.46 o 
 -10   1   1      495.62      509.45      8.48 o 
  -9   1   1      397.82      399.32      6.38 o 
  -8   1   1      378.29      385.80      5.71 o 
  -7   1   1     4125.92     4113.82     33.24 o 
  -6   1   1        7.01       15.72      1.26 o 
  -5   1   1     5117.27     5281.83     45.45 o 
  -4   1   1     1023.09     1032.38     11.45 o 
  -3   1   1       17.63       21.64      2.06 o 
  -2   1   1     2472.49     2587.93     22.29 o 
  -1   1   1     3386.71     3557.06     30.03 o 
   0   1   1    21149.51    20842.72    159.46 o 
   1   1   1     3270.71     3360.88     28.54 o 
   2   1   1    30781.87    30513.58    233.40 o 
   3   1   1      654.84      664.85      5.95 o 
   4   1   1    10576.50    10735.99     82.23 o 
   5   1   1     2615.40     2709.43     21.94 o 
   6   1   1     1636.47     1645.94     14.19 o 
   7   1   1      555.92      562.41      6.21 o 
   8   1   1      131.73      132.37      3.43 o 
   9   1   1       43.33       41.78      2.77 o 
  10   1   1      233.71      226.83      5.47 o 
  11   1   1      772.12      754.59     13.06 o 
  12   1   1       57.84       59.79      4.73 o 
 -12   2   1       29.21       18.51      3.96 o 
 -11   2   1      721.33      734.01     13.07 o 
 -10   2   1       68.19       68.62      4.36 o 
  -9   2   1      376.61      385.78      6.17 o 
  -8   2   1      206.66      206.90      3.81 o 
  -7   2   1      120.64      129.99      2.95 o 
  -6   2   1     3383.28     3311.39     31.76 o 
  -5   2   1      990.88     1121.19     10.14 o 
  -4   2   1    14877.08    15550.52    118.87 o 
  -3   2   1      601.73      630.09      5.92 o 
  -2   2   1    48267.52    48450.42    371.24 o 
  -1   2   1      816.65      803.40      7.53 o 
   0   2   1      873.18      809.95      6.83 o 
   1   2   1     6958.04     7148.91     54.79 o 
   2   2   1    22420.70    23703.04    200.32 o 
   3   2   1    11583.74    11519.77     88.19 o 
   4   2   1       40.14       46.13      1.56 o 
   5   2   1     5180.50     5194.02     54.31 o 
   6   2   1       35.92       37.88      1.79 o 
   7   2   1     1561.85     1563.89     15.26 o 
   8   2   1        9.09        7.37      1.63 o 
   9   2   1      315.21      304.48      6.09 o 
  10   2   1      808.51      798.91     11.37 o 
  11   2   1       14.31       16.75      3.46 o 
  12   2   1      679.67      676.59     17.74 o 
 -12   3   1        3.57        0.78      3.50 o 
 -11   3   1      170.37      176.39      9.99 o 
 -10   3   1       15.48        9.03      3.13 o 
  -9   3   1     1179.57     1154.46     17.24 o 
  -8   3   1       82.11       90.93      3.19 o 
  -7   3   1      486.74      470.66      6.87 o 
  -6   3   1       58.06       59.37      2.19 o 
  -5   3   1     9001.01     9001.76     69.85 o 
  -4   3   1      995.77     1061.32     11.93 o 
  -3   3   1      319.44      298.81     11.27 o 
  -2   3   1      141.43      145.30      2.60 o 
  -1   3   1       58.68       41.78      3.29 o 
   0   3   1     1982.15     2018.91     16.32 o 
   1   3   1      950.35      950.00      8.30 o 
   2   3   1     1469.71     1578.94     13.15 o 
   3   3   1      164.88      172.58      2.50 o 
   4   3   1      402.00      354.26      4.39 o 
   5   3   1      569.90      523.70      5.63 o 
   6   3   1     2099.33     2094.01     17.89 o 
   7   3   1       12.16       13.54      2.08 o 
   8   3   1      124.42      115.70      4.12 o 
   9   3   1      144.22      133.97      5.34 o 
  10   3   1      238.06      242.09      7.08 o 
  11   3   1       92.27       86.34      5.21 o 
  12   3   1       23.08       33.03      5.39 o 
 -11   4   1      276.59      272.31      8.24 o 
 -10   4   1      163.79      165.23      6.33 o 
  -9   4   1      981.97      980.72     15.81 o 
  -8   4   1      799.37      793.51     13.25 o 
  -7   4   1       18.72       20.89      2.56 o 
  -6   4   1      156.19      158.79      3.11 o 
  -5   4   1      391.22      408.28      5.02 o 
  -4   4   1     3123.40     3391.61     29.54 o 
  -3   4   1     3667.61     3821.70     33.52 o 
  -2   4   1     2203.17     2279.40     18.80 o 
  -1   4   1     2033.80     1981.47     18.10 o 
   0   4   1     4768.03     4569.40     40.55 o 
   1   4   1     3203.58     3178.70     25.43 o 
   2   4   1     3394.56     3307.50     26.53 o 
   3   4   1     1252.37     1279.62     11.32 o 
   4   4   1     4554.75     4777.81     37.91 o 
   5   4   1       34.47       39.22      2.98 o 
   6   4   1      130.31      135.11     10.77 o 
   7   4   1      490.03      470.36     11.76 o 
   8   4   1      755.33      770.64     24.24 o 
   9   4   1      477.51      447.67     20.20 o 
  10   4   1      140.58      147.72      7.83 o 
  11   4   1      185.00      194.14      9.04 o 
 -11   5   1        0.62       -3.50      3.60 o 
 -10   5   1      223.67      229.15      7.67 o 
  -9   5   1      347.79      336.55      8.72 o 
  -8   5   1     1177.60     1158.15     25.17 o 
  -7   5   1     1241.36     1222.70     24.83 o 
  -6   5   1     4146.94     4136.18     41.89 o 
  -5   5   1     2374.59     2356.41     29.22 o 
  -4   5   1      187.05      194.23      3.89 o 
  -3   5   1     2462.65     2403.19     20.23 o 
  -2   5   1     3926.78     3843.68     30.99 o 
  -1   5   1      290.77      240.59      3.91 o 
   0   5   1     5090.35     5093.08     44.27 o 
   1   5   1     3446.71     3450.62     27.87 o 
   2   5   1      484.39      475.29      5.43 o 
   3   5   1     1575.49     1550.86     13.70 o 
   4   5   1      293.15      301.58      8.69 o 
   5   5   1      104.19      111.93      3.19 o 
   6   5   1      118.82      125.87      6.68 o 
   7   5   1      544.62      547.37     12.19 o 
   8   5   1      998.60      973.44     20.19 o 
   9   5   1      918.22      947.45     20.80 o 
  10   5   1      111.97      118.37     10.30 o 
  11   5   1      108.72      110.71      7.28 o 
 -10   6   1       34.53       33.38      4.64 o 
  -9   6   1      270.97      264.06      8.24 o 
  -8   6   1       16.69       14.80      3.79 o 
  -7   6   1       87.18       94.49      5.55 o 
  -6   6   1      235.04      219.24      7.08 o 
  -5   6   1     1332.12     1309.93     15.89 o 
  -4   6   1      990.52     1013.44     12.84 o 
  -3   6   1      827.32      821.74      9.19 o 
  -2   6   1      523.60      534.49      6.25 o 
  -1   6   1      261.02      241.18      3.81 o 
   0   6   1       46.36       45.86      2.15 o 
   1   6   1      151.36      154.11      3.08 o 
   2   6   1       82.74       82.39      2.88 o 
   3   6   1       97.07      102.20      3.19 o 
   4   6   1       17.99       19.86      1.98 o 
   5   6   1        8.25        9.80      2.39 o 
   6   6   1      446.36      408.83      9.09 o 
   7   6   1      536.18      536.79     11.09 o 
   8   6   1      437.64      418.11      9.84 o 
   9   6   1       33.73       35.42      4.49 o 
  10   6   1      135.60      132.73      6.73 o 
  -9   7   1      102.64       77.95      6.06 o 
  -8   7   1      343.58      311.48      8.99 o 
  -7   7   1      157.22      139.71      6.57 o 
  -6   7   1      112.10      108.35      5.67 o 
  -5   7   1       74.38       79.51      4.91 o 
  -4   7   1       11.30       11.47      2.54 o 
  -3   7   1      533.49      544.51      8.60 o 
  -2   7   1      455.69      443.28      7.36 o 
  -1   7   1      366.46      376.08      6.08 o 
   0   7   1      536.88      533.88      7.18 o 
   1   7   1       32.40       31.06      2.24 o 
   2   7   1      381.24      385.79      6.06 o 
   3   7   1       96.59       99.94      6.19 o 
   4   7   1       37.05       32.96      3.48 o 
   5   7   1      349.99      352.62     13.50 o 
   6   7   1       66.66       77.84      5.92 o 
   7   7   1       24.96       32.85      4.27 o 
   8   7   1        8.57       15.70      3.75 o 
   9   7   1      149.59      155.41      8.65 o 
  -7   8   1      886.72      888.91     16.19 o 
  -6   8   1      545.41      544.92     15.32 o 
  -5   8   1       10.91        5.45      3.22 o 
  -4   8   1      790.36      797.09     13.90 o 
  -3   8   1       61.24       71.37      3.79 o 
  -2   8   1      538.72      542.45     10.41 o 
  -1   8   1     1172.56     1219.96     23.83 o 
   0   8   1      334.08      339.50     10.79 o 
   1   8   1      263.90      251.97     11.37 o 
   2   8   1       23.98       28.61      2.87 o 
   3   8   1       24.81       24.56      3.55 o 
   4   8   1       54.99       62.59      4.62 o 
   5   8   1      775.02      777.96     14.01 o 
   6   8   1      150.68      140.60      6.35 o 
   7   8   1      109.20      120.42      6.42 o 
  -5   9   1        1.17       -2.04      3.48 o 
  -4   9   1        1.38        2.74      4.34 o 
  -3   9   1      108.93      104.86      7.32 o 
  -2   9   1      249.10      260.15      7.65 o 
  -1   9   1      180.05      175.44      6.84 o 
   0   9   1      187.48      192.58      6.73 o 
   1   9   1      252.23      271.84      9.58 o 
   2   9   1      293.13      300.28     10.27 o 
   3   9   1       48.89       53.22      4.49 o 
   4   9   1        2.05        0.49      3.31 o 
   5   9   1       92.65       97.78      5.98 o 
 -13   0   2       88.77       97.55      9.85 o 
 -12   0   2      503.19      534.54     18.72 o 
 -11   0   2        5.19        1.31      2.84 o 
 -10   0   2     1782.65     1801.36     23.70 o 
  -9   0   2       19.17       19.64      2.93 o 
  -8   0   2     5780.22     5714.94     64.65 o 
  -7   0   2     2321.05     2381.19    135.25 o 
  -6   0   2     5390.41     5589.37     75.94 o 
  -5   0   2      333.10      337.07      6.97 o 
  -4   0   2      297.29      294.56      6.09 o 
  -3   0   2       39.64       36.17      1.59 o 
  -2   0   2       12.95       19.45      2.15 o 
  -1   0   2    25777.70    25747.58    278.70 o 
   0   0   2    10451.83    11058.42    205.94 o 
   1   0   2     7711.51     8042.26     87.85 o 
   2   0   2     3005.49     3295.44     36.11 o 
   3   0   2     6632.35     6552.18     87.94 o 
   4   0   2     2178.44     2030.26     28.89 o 
   5   0   2        2.97        0.87      1.07 o 
   6   0   2     9380.24     9642.04    130.25 o 
   7   0   2      808.80      750.85     21.59 o 
   8   0   2     2978.25     2912.78     34.39 o 
   9   0   2      177.67      186.18      6.59 o 
  10   0   2     1667.28     1703.19     27.81 o 
  11   0   2      371.00      361.70     10.59 o 
  12   0   2       18.68       24.14      6.40 o 
 -12   1   2       10.45       10.07      3.50 o 
 -11   1   2       11.55        9.68      3.29 o 
 -10   1   2       31.41       28.65      2.58 o 
  -9   1   2     2998.45     3061.59     28.63 o 
  -8   1   2      305.91      329.50      4.84 o 
  -7   1   2     2091.20     2066.07     22.26 o 
  -6   1   2      336.77      379.60      4.68 o 
  -5   1   2      171.31      212.87      3.10 o 
  -4   1   2      125.22      132.95      3.08 o 
  -3   1   2     4415.44     4672.53     36.36 o 
  -2   1   2    13192.14    13576.68    104.26 o 
  -1   1   2     3462.39     3422.58     28.94 o 
   0   1   2     1959.56     2100.28     21.83 o 
   1   1   2      379.62      374.56      3.72 o 
   2   1   2    10406.75    10347.48     96.58 o 
   3   1   2     1713.70     1742.44     45.41 o 
   4   1   2      318.21      356.86      4.17 o 
   5   1   2     2305.47     2375.22     21.25 o 
   6   1   2      811.38      821.04      8.64 o 
   7   1   2     1616.84     1515.87     13.48 o 
   8   1   2      112.99      109.58      3.21 o 
   9   1   2      860.98      883.04     10.29 o 
  10   1   2       31.93       29.16      3.39 o 
  11   1   2      744.69      721.48     12.58 o 
  12   1   2        9.80        7.70      3.39 o 
 -12   2   2        6.49        6.50      3.60 o 
 -11   2   2      269.63      283.12      7.87 o 
 -10   2   2      333.51      340.73     10.08 o 
  -9   2   2      325.12      325.53      7.47 o 
  -8   2   2      321.98      322.29      5.87 o 
  -7   2   2     1214.97     1167.45     12.23 o 
  -6   2   2       61.65       69.50      2.35 o 
  -5   2   2     2059.65     2170.63     19.99 o 
  -4   2   2      519.22      581.52      6.31 o 
  -3   2   2        1.78        4.67      1.91 o 
  -2   2   2       68.49      119.38      3.00 o 
  -1   2   2     7393.51     7727.52     59.22 o 
   0   2   2     4714.37     4871.85     41.08 o 
   1   2   2     2093.70     2113.32     16.77 o 
   2   2   2     6989.82     7334.03     61.98 o 
   3   2   2     1280.43     1299.48     11.83 o 
   4   2   2     4417.47     4422.97     38.07 o 
   5   2   2       80.95       71.33      1.85 o 
   6   2   2      464.39      453.24      5.11 o 
   7   2   2        3.05        4.41      1.24 o 
   8   2   2       46.29       43.91      4.12 o 
   9   2   2      276.62      283.44      5.97 o 
  10   2   2       27.75       33.37      3.04 o 
  11   2   2      121.44      129.01      6.98 o 
  12   2   2      151.55      156.03      9.36 o 
 -12   3   2      200.09      205.69      7.56 o 
 -11   3   2      616.34      589.65     11.74 o 
 -10   3   2      413.39      401.00      9.41 o 
  -9   3   2     1150.58     1164.06     14.75 o 
  -8   3   2       33.25       28.70      2.27 o 
  -7   3   2     2386.80     2324.52     20.09 o 
  -6   3   2     1384.68     1334.68     12.28 o 
  -5   3   2       29.69       24.23      1.47 o 
  -4   3   2     9630.40    10132.48     78.13 o 
  -3   3   2      193.31      171.03      4.64 o 
  -2   3   2     1884.62     1882.22     16.99 o 
  -1   3   2      353.11      329.85      3.54 o 
   0   3   2     5043.56     5060.86     39.33 o 
   1   3   2      312.07      325.90      3.55 o 
   2   3   2     5770.85     5714.60     44.29 o 
   3   3   2     5321.10     5449.63     42.47 o 
   4   3   2     2597.04     2532.60     20.67 o 
   5   3   2     3155.43     3048.25     24.79 o 
   6   3   2      135.11      138.63      3.13 o 
   7   3   2     1687.40     1698.04     23.27 o 
   8   3   2       37.75       36.89      3.50 o 
   9   3   2     1400.92     1399.34     30.05 o 
  10   3   2      158.47      170.38      7.64 o 
  11   3   2      335.60      319.48     10.59 o 
  12   3   2      143.39      153.94      8.49 o 
 -11   4   2       50.08       50.25      4.64 o 
 -10   4   2      269.50      267.43      7.87 o 
  -9   4   2       58.66       49.96      5.41 o 
  -8   4   2      152.57      154.07      5.55 o 
  -7   4   2       65.56       63.18      2.78 o 
  -6   4   2     2596.82     2551.57     23.84 o 
  -5   4   2       60.98       65.06      3.45 o 
  -4   4   2     4432.10     4615.14     36.79 o 
  -3   4   2     5971.68     5603.37     44.40 o 
  -2   4   2      918.64      968.92      8.87 o 
  -1   4   2     6338.70     6203.18    104.36 o 
   0   4   2     1362.72     1397.25     12.02 o 
   1   4   2     2052.55     2045.27     16.94 o 
   2   4   2      121.26      118.03      2.20 o 
   3   4   2      324.84      305.56      3.80 o 
   4   4   2      478.27      508.14      6.30 o 
   5   4   2     1012.40     1010.28     10.72 o 
   6   4   2      814.80      806.04     10.94 o 
   7   4   2      891.51      883.46     14.15 o 
   8   4   2     1840.88     1819.44     50.49 o 
   9   4   2      105.98      106.86      5.59 o 
  10   4   2      297.91      313.99     11.46 o 
  11   4   2      130.32      136.50      9.30 o 
 -11   5   2       11.30        8.53      3.79 o 
 -10   5   2        4.71        8.18      3.58 o 
  -9   5   2        0.15       -2.21      3.10 o 
  -8   5   2       95.21      102.25      5.30 o 
  -7   5   2      483.84      437.14      8.79 o 
  -6   5   2     1153.89     1140.39     16.81 o 
  -5   5   2       51.35       48.02      2.43 o 
  -4   5   2       33.53       31.30      1.72 o 
  -3   5   2       27.00       23.20      1.55 o 
  -2   5   2        2.28        2.30      1.06 o 
  -1   5   2       11.88        7.70      1.33 o 
   0   5   2        0.72        3.13      1.06 o 
   1   5   2        5.69        6.04      1.34 o 
   2   5   2        5.99        4.94      1.18 o 
   3   5   2      585.26      554.59      6.88 o 
   4   5   2       62.16       54.44      2.45 o 
   5   5   2      259.30      264.52      5.54 o 
   6   5   2      162.57      157.77      4.98 o 
   7   5   2       77.32       76.65      3.90 o 
   8   5   2        7.34       13.16      3.39 o 
   9   5   2        7.99       10.09      3.39 o 
  10   5   2       17.95       15.09      3.76 o 
  11   5   2        2.70       -0.65      3.50 o 
 -10   6   2        6.07        3.34     12.07 o 
  -9   6   2       11.62        8.57      4.34 o 
  -8   6   2      413.93      386.91     12.01 o 
  -7   6   2       68.70       85.48      6.27 o 
  -6   6   2     1674.68     1663.66     19.52 o 
  -5   6   2     1876.89     1810.47     26.88 o 
  -4   6   2     1701.40     1713.08     19.52 o 
  -3   6   2     1782.36     1742.62     17.25 o 
  -2   6   2      447.86      445.08      6.10 o 
  -1   6   2      325.02      308.27      4.84 o 
   0   6   2      434.90      438.57      5.42 o 
   1   6   2      402.32      407.90      6.31 o 
   2   6   2     1211.04     1225.78     12.81 o 
   3   6   2      984.73      985.85     10.94 o 
   4   6   2      956.85      960.99     12.54 o 
   5   6   2     2260.92     2250.96     28.94 o 
   6   6   2      168.79      178.95      6.24 o 
   7   6   2      526.84      525.48     11.07 o 
   8   6   2      306.04      302.54     12.76 o 
   9   6   2        0.35        2.09      3.50 o 
  10   6   2       60.57       61.89      6.23 o 
  -9   7   2      130.13      113.35      6.58 o 
  -8   7   2       48.93       34.83      5.77 o 
  -7   7   2      202.97      200.65      7.38 o 
  -6   7   2      362.66      347.75      8.78 o 
  -5   7   2     2087.68     2083.56     23.77 o 
  -4   7   2     1200.02     1211.36     15.16 o 
  -3   7   2     1037.57     1059.88     13.59 o 
  -2   7   2      711.30      717.31     10.08 o 
  -1   7   2       39.75       38.94      2.13 o 
   0   7   2       88.43       88.38      3.16 o 
   1   7   2      123.54      120.58      3.51 o 
   2   7   2      104.02      102.23      3.47 o 
   3   7   2     1154.19     1152.60     14.93 o 
   4   7   2      611.73      613.15      9.58 o 
   5   7   2      151.64      152.98      6.56 o 
   6   7   2      947.24      926.91     15.62 o 
   7   7   2      188.57      194.93     12.47 o 
   8   7   2       13.03       16.13      3.88 o 
  -7   8   2        4.65        5.78      3.68 o 
  -6   8   2        1.11        3.12      3.41 o 
  -5   8   2       81.80       83.24      5.57 o 
  -4   8   2      211.09      234.87      6.54 o 
  -3   8   2       43.54       43.40      3.34 o 
  -2   8   2       86.53       87.30      4.70 o 
  -1   8   2      105.54      108.19      5.10 o 
   0   8   2        0.07        1.15      1.30 o 
   1   8   2        0.05        1.47      1.97 o 
   2   8   2       94.99      102.69      4.36 o 
   3   8   2       57.73       61.42      4.41 o 
   4   8   2       55.28       59.15      4.62 o 
   5   8   2       37.88       31.58      3.92 o 
   6   8   2        3.19        3.87      3.39 o 
   7   8   2        1.53       -0.94      3.46 o 
  -5   9   2      178.73      201.90      7.44 o 
  -4   9   2      115.88      124.61      8.18 o 
  -3   9   2      186.04      184.63      7.87 o 
  -2   9   2      762.11      768.96     14.26 o 
  -1   9   2       38.28       43.86      5.00 o 
   0   9   2      482.19      488.42     10.23 o 
   1   9   2       26.46       20.69      6.40 o 
   2   9   2        3.51        2.33      3.78 o 
   3   9   2      239.08      232.53      7.38 o 
   4   9   2       66.94       71.87      5.79 o 
 -12   1   3       78.50       77.09      5.10 o 
 -11   1   3      403.82      427.55      8.52 o 
 -10   1   3        1.96        4.69      2.11 o 
  -9   1   3      592.52      592.84      7.26 o 
  -8   1   3     2513.66     2467.59     21.28 o 
  -7   1   3      180.90      217.29      4.00 o 
  -6   1   3     6644.66     6693.11     52.52 o 
  -5   1   3     2371.34     2555.56     21.05 o 
  -4   1   3     1339.88     1325.42     12.46 o 
  -3   1   3       12.61        9.76      0.76 o 
  -2   1   3      394.18      356.12      7.10 o 
  -1   1   3     1187.75     1217.69      9.91 o 
   0   1   3     4282.55     4264.11     32.80 o 
   1   1   3      718.32      712.24      5.94 o 
   2   1   3     5354.25     5333.89     63.49 o 
   3   1   3    13084.08    13166.39    110.07 o 
   4   1   3      857.99      911.31      8.03 o 
   5   1   3    10003.92     9972.69     84.30 o 
   6   1   3     2283.57     2294.31     19.10 o 
   7   1   3      513.36      516.36      5.80 o 
   8   1   3      594.08      588.31      9.42 o 
   9   1   3       16.01       19.19      2.38 o 
  10   1   3      135.16      132.56      5.47 o 
  11   1   3      351.22      338.30      8.28 o 
  12   1   3      176.05      190.67      8.69 o 
 -12   2   3      470.23      498.74     14.13 o 
 -11   2   3       21.77       20.27      3.14 o 
 -10   2   3      361.08      353.00      6.29 o 
  -9   2   3      161.97      190.04      4.53 o 
  -8   2   3      336.60      341.56      6.44 o 
  -7   2   3     2533.89     2437.65     20.81 o 
  -6   2   3        7.27        8.56      1.26 o 
  -5   2   3     4847.60     4370.31     34.82 o 
  -4   2   3      340.43      340.13      5.10 o 
  -3   2   3    12070.54    12373.15     94.71 o 
  -2   2   3       20.21       18.91      1.10 o 
  -1   2   3       12.87       18.16      0.80 o 
   0   2   3      907.30      953.84      8.10 o 
   1   2   3        6.72       13.22      0.67 o 
   2   2   3     6142.13     6126.10     52.05 o 
   3   2   3      830.72      923.93     10.52 o 
   4   2   3    15351.33    15402.70    117.71 o 
   5   2   3      149.67      147.01      2.38 o 
   6   2   3     4634.18     4592.33     36.59 o 
   7   2   3      710.56      722.05      9.41 o 
   8   2   3        8.60        8.23      2.38 o 
   9   2   3     1606.04     1576.42     46.31 o 
  10   2   3       99.43       99.75      6.24 o 
  11   2   3      651.17      644.22     12.20 o 
  12   2   3       29.69       31.56      5.39 o 
 -12   3   3        0.14       -0.56      3.60 o 
 -11   3   3      181.36      165.74      8.43 o 
 -10   3   3      143.72      144.39      7.32 o 
  -9   3   3        8.14        8.12      2.11 o 
  -8   3   3        3.61        2.97      1.82 o 
  -7   3   3      201.42      196.38      6.66 o 
  -6   3   3      484.01      517.60      8.84 o 
  -5   3   3      320.04      312.23      5.19 o 
  -4   3   3     1821.18     1727.11     23.91 o 
  -3   3   3     2747.50     2968.66     23.89 o 
  -2   3   3     4089.04     4129.88     32.51 o 
  -1   3   3      212.98      213.12      4.19 o 
   0   3   3      794.49      785.48      7.05 o 
   1   3   3     1137.64     1151.29      9.85 o 
   2   3   3     1387.05     1280.16     13.67 o 
   3   3   3      946.04      991.85      9.94 o 
   4   3   3      618.34      645.07      7.12 o 
   5   3   3     1064.42     1017.35     10.55 o 
   6   3   3      579.00      562.20     10.17 o 
   7   3   3       22.67       19.23      2.33 o 
   8   3   3      230.55      239.05      5.72 o 
   9   3   3      252.89      268.89      7.78 o 
  10   3   3      102.20       89.30      4.42 o 
  11   3   3       60.68       68.39      5.10 o 
  12   3   3      160.82      173.81      8.88 o 
 -11   4   3      213.91      209.04      7.47 o 
 -10   4   3      569.56      539.43     11.27 o 
  -9   4   3      389.15      404.06      9.27 o 
  -8   4   3      841.66      852.86     11.91 o 
  -7   4   3      230.14      230.36      4.82 o 
  -6   4   3      179.37      175.35      3.93 o 
  -5   4   3      568.33      560.94      7.11 o 
  -4   4   3      923.91      900.72     11.75 o 
  -3   4   3      782.97      865.62      9.08 o 
  -2   4   3     2082.74     1999.45     17.66 o 
  -1   4   3     1815.47     1799.94     15.17 o 
   0   4   3      810.40      798.19      8.23 o 
   1   4   3     5328.83     5248.16     41.13 o 
   2   4   3     2293.08     2331.19     19.48 o 
   3   4   3      517.75      492.46      6.00 o 
   4   4   3      587.34      546.86      7.59 o 
   5   4   3      312.73      307.49      5.84 o 
   6   4   3      154.62      151.49      4.31 o 
   7   4   3     3049.65     2960.34     43.45 o 
   8   4   3      203.02      209.69      5.71 o 
   9   4   3      892.19      871.39     24.04 o 
  10   4   3       37.81       38.45      4.29 o 
  11   4   3       58.06       53.18      4.73 o 
 -11   5   3      357.68      344.55      9.46 o 
 -10   5   3      462.10      473.00     10.68 o 
  -9   5   3      396.62      378.20      9.46 o 
  -8   5   3      567.69      558.58     10.98 o 
  -7   5   3     1065.06     1023.59     13.43 o 
  -6   5   3      622.66      640.62      8.23 o 
  -5   5   3      337.89      335.88      5.56 o 
  -4   5   3     1726.46     1726.46     16.94 o 
  -3   5   3      603.71      567.73      6.18 o 
  -2   5   3     1946.99     1822.43     19.44 o 
  -1   5   3     2679.32     2461.52     23.50 o 
   0   5   3     5720.94     5819.58     45.80 o 
   1   5   3     4942.36     4842.86     38.45 o 
   2   5   3      252.84      244.41      4.06 o 
   3   5   3     1209.39     1204.44     12.44 o 
   4   5   3      127.55      116.96      3.86 o 
   5   5   3      483.07      486.41      8.18 o 
   6   5   3      931.54      896.40     16.50 o 
   7   5   3     2356.78     2366.70     43.45 o 
   8   5   3      906.17      877.98     15.36 o 
   9   5   3      383.19      411.48      9.66 o 
  10   5   3      200.14      212.84     10.92 o 
 -10   6   3        0.98       -2.17      3.60 o 
  -9   6   3      114.78      113.99      6.69 o 
  -8   6   3       39.79       43.00      4.36 o 
  -7   6   3        4.72        5.93      2.90 o 
  -6   6   3      629.42      611.14      9.43 o 
  -5   6   3      811.47      775.34     12.51 o 
  -4   6   3        0.10        0.99      1.73 o 
  -3   6   3      827.82      813.80      9.63 o 
  -2   6   3      552.55      429.99     73.56 o 
  -1   6   3      757.03      782.32      8.12 o 
   0   6   3      648.11      634.05      6.99 o 
   1   6   3       54.73       54.57      2.48 o 
   2   6   3      253.53      248.95      4.56 o 
   3   6   3       15.51       13.25      2.15 o 
   4   6   3       46.87       45.46      3.07 o 
   5   6   3      161.74      167.52      5.08 o 
   6   6   3      343.42      343.37      8.54 o 
   7   6   3       99.83       99.75      5.30 o 
   8   6   3      161.79      176.54      6.81 o 
   9   6   3      163.21      167.57      6.91 o 
  -9   7   3       22.51       25.50      4.45 o 
  -8   7   3       43.97       36.86      4.53 o 
  -7   7   3       49.30       53.63      4.82 o 
  -6   7   3       94.84       94.71      5.40 o 
  -5   7   3      156.56      147.22      4.86 o 
  -4   7   3      247.45      237.56      5.74 o 
  -3   7   3       19.50       17.75      2.49 o 
  -2   7   3      989.54     1033.82     16.67 o 
  -1   7   3      474.90      427.22     22.66 o 
   0   7   3        2.20        0.60      1.66 o 
   1   7   3      112.91      116.69      5.25 o 
   2   7   3       22.15       27.27      3.46 o 
   3   7   3      256.01      265.15      5.90 o 
   4   7   3        0.17        2.78      2.43 o 
   5   7   3      498.41      477.51      8.61 o 
   6   7   3       25.85       19.10      3.55 o 
   7   7   3      173.92      176.33      6.83 o 
   8   7   3       26.44       21.63      4.05 o 
  -7   8   3      287.22      261.20      8.52 o 
  -6   8   3       19.21       26.42      4.12 o 
  -5   8   3      357.80      345.23      8.99 o 
  -4   8   3       18.65       18.31      2.90 o 
  -3   8   3      860.24      903.65     14.75 o 
  -2   8   3      435.65      446.39      9.36 o 
  -1   8   3     1063.05     1087.99     16.49 o 
   0   8   3     1157.53     1178.05     18.75 o 
   1   8   3      336.00      340.91      7.92 o 
   2   8   3      801.51      824.89     11.82 o 
   3   8   3      234.87      253.40      6.24 o 
   4   8   3      367.35      351.48     18.98 o 
   5   8   3        7.85        7.85      3.48 o 
   6   8   3      146.73      146.54      6.43 o 
   7   8   3      177.48      186.78      7.56 o 
  -4   9   3       12.24       14.78      4.84 o 
  -3   9   3      205.43      208.45      7.18 o 
  -2   9   3      138.52      137.42      8.59 o 
  -1   9   3      310.38      338.43      8.62 o 
   0   9   3      284.57      297.94      9.92 o 
   1   9   3      122.31      137.45      7.32 o 
   2   9   3      307.86      315.38     10.24 o 
   3   9   3       23.87       25.25      6.40 o 
   4   9   3        0.39        3.87      3.39 o 
 -12   0   4        1.13       -1.29      3.99 o 
 -11   0   4      159.25      149.36      7.14 o 
 -10   0   4      264.08      274.57      8.69 o 
  -9   0   4     2701.97     2766.15     33.94 o 
  -8   0   4      247.72      235.16      5.78 o 
  -7   0   4     5365.47     4892.18     55.65 o 
  -6   0   4       57.19       50.83      5.59 o 
  -5   0   4     1460.02     1455.09     18.01 o 
  -4   0   4     3910.27     3855.65     43.33 o 
  -3   0   4     6993.18     7143.41     77.92 o 
  -2   0   4    10400.70    10955.54    118.65 o 
  -1   0   4     3276.22     3511.61     41.48 o 
   0   0   4    13607.13    12297.49   1657.83 o 
   1   0   4     2997.21     3077.65     33.83 o 
   2   0   4     7134.88     7064.24     76.76 o 
   3   0   4      786.61      821.74     10.19 o 
   4   0   4     2725.46     2695.71     30.49 o 
   5   0   4    10717.71    10972.75    119.31 o 
   6   0   4     1612.04     1744.76     21.19 o 
   7   0   4     7138.40     7044.29    102.47 o 
   8   0   4      690.90      695.15     20.20 o 
   9   0   4     2194.45     2230.31     50.74 o 
  10   0   4       67.08       56.16      7.39 o 
  11   0   4       96.39       99.52      9.85 o 
  12   0   4        9.36       13.79      6.40 o 
 -12   1   4       70.31       69.44      4.92 o 
 -11   1   4        3.04        0.55      2.58 o 
 -10   1   4      576.89      588.23      8.40 o 
  -9   1   4       18.09       17.82      2.24 o 
  -8   1   4     2914.42     2968.40     25.14 o 
  -7   1   4        0.61        3.15      1.30 o 
  -6   1   4       10.23       22.19      1.98 o 
  -5   1   4       44.62       72.31      3.19 o 
  -4   1   4      660.17      740.47      7.02 o 
  -3   1   4     2751.93     2821.49     22.59 o 
  -2   1   4      480.95      506.83      4.80 o 
  -1   1   4     8027.11     8277.62     69.73 o 
   0   1   4       55.64       52.73      1.18 o 
   1   1   4     6647.42     6790.28     52.07 o 
   2   1   4      660.24      661.51      7.26 o 
   3   1   4     1692.71     1718.54     15.52 o 
   4   1   4     2842.36     3052.71     24.27 o 
   5   1   4      220.60      228.59      3.82 o 
   6   1   4      159.99      125.53      2.81 o 
   7   1   4      224.93      212.91      4.98 o 
   8   1   4     1548.26     1522.63     20.82 o 
   9   1   4      109.44      108.71      4.89 o 
  10   1   4      142.00      138.93      5.49 o 
  11   1   4       63.47       58.20      5.01 o 
  12   1   4      107.75      105.18     10.10 o 
 -12   2   4      185.00      190.53      8.04 o 
 -11   2   4       53.05       52.68      3.43 o 
 -10   2   4      157.10      163.49      4.52 o 
  -9   2   4        3.94        2.54      1.93 o 
  -8   2   4       44.44       46.23      2.67 o 
  -7   2   4      608.22      561.86      7.44 o 
  -6   2   4     1323.24     1269.43     11.71 o 
  -5   2   4      260.36      222.09      4.88 o 
  -4   2   4     1779.97     1701.10     14.43 o 
  -3   2   4       75.54       83.51      2.15 o 
  -2   2   4      225.93      230.11      3.35 o 
  -1   2   4      337.48      344.77      3.61 o 
   0   2   4     1366.03     1383.87     11.45 o 
   1   2   4      241.20      239.90      2.95 o 
   2   2   4      548.18      528.49      7.00 o 
   3   2   4     1443.55     1557.69     16.49 o 
   4   2   4     1079.34      948.51     11.44 o 
   5   2   4      970.74      949.06     10.89 o 
   6   2   4      503.59      466.42      8.82 o 
   7   2   4     1121.20     1089.43     19.12 o 
   8   2   4       30.88       24.97      2.59 o 
   9   2   4      159.43      177.10      4.90 o 
  10   2   4      150.32      147.29      5.69 o 
  11   2   4        5.06        5.31      3.57 o 
  12   2   4        0.47       -3.39      3.39 o 
 -12   3   4      193.32      190.67      7.38 o 
 -11   3   4      207.96      181.99      9.33 o 
 -10   3   4      800.02      777.32     16.14 o 
  -9   3   4       24.31       21.99      2.41 o 
  -8   3   4      749.18      771.33     10.56 o 
  -7   3   4      145.02      149.10      3.75 o 
  -6   3   4     2976.01     2982.97     27.43 o 
  -5   3   4     3382.46     3260.75     26.67 o 
  -4   3   4      917.76      830.92      9.03 o 
  -3   3   4     2632.15     2350.92     21.32 o 
  -2   3   4     1443.52     1605.23     15.42 o 
  -1   3   4     3126.32     3189.84     25.43 o 
   0   3   4       24.34       26.01      1.11 o 
   1   3   4     4158.45     4260.43     37.00 o 
   2   3   4     4909.62     5214.02     45.01 o 
   3   3   4     3625.71     3501.76     30.85 o 
   4   3   4     2562.64     2505.89     25.98 o 
   5   3   4     1713.71     1671.16     18.64 o 
   6   3   4     2323.28     2272.32     24.49 o 
   7   3   4      127.31      124.03      4.18 o 
   8   3   4       88.21       92.21      3.95 o 
   9   3   4      861.67      854.50     14.30 o 
  10   3   4      375.21      378.59     12.87 o 
  11   3   4      289.53      301.25     13.18 o 
 -11   4   4      361.49      343.74      9.19 o 
 -10   4   4       71.64       69.56      5.00 o 
  -9   4   4      798.20      748.05     16.92 o 
  -8   4   4        8.41        9.65      2.18 o 
  -7   4   4      687.98      669.90     16.27 o 
  -6   4   4       28.30       33.43      2.50 o 
  -5   4   4     1244.70     1254.84     14.70 o 
  -4   4   4      540.72      549.46      7.11 o 
  -3   4   4     1072.96     1081.49      9.95 o 
  -2   4   4     5163.51     5014.97     39.57 o 
  -1   4   4        9.11        9.40      1.15 o 
   0   4   4     9801.58     9764.09     82.92 o 
   1   4   4       12.78        7.77      1.67 o 
   2   4   4     2924.08     2982.20     26.81 o 
   3   4   4     1931.24     1965.23     18.51 o 
   4   4   4       32.18       36.95      2.99 o 
   5   4   4      360.86      374.60      6.52 o 
   6   4   4      348.84      333.62      6.40 o 
   7   4   4     1929.55     1902.65     21.78 o 
   8   4   4       30.62       27.89      3.07 o 
   9   4   4      375.50      391.11     13.44 o 
  10   4   4        5.55        6.00      3.00 o 
  11   4   4       66.19       63.79      6.38 o 
 -11   5   4        1.15        1.96      3.88 o 
 -10   5   4       59.31       56.53      4.99 o 
  -9   5   4      118.84      106.65      6.56 o 
  -8   5   4        4.50        3.45      2.40 o 
  -7   5   4       65.99       70.30      3.60 o 
  -6   5   4      203.02      188.53      4.50 o 
  -5   5   4      385.45      384.67      5.96 o 
  -4   5   4      252.54      266.94      6.04 o 
  -3   5   4      129.17      130.73      3.20 o 
  -2   5   4        7.92       11.97      1.75 o 
  -1   5   4      984.37     1005.11      9.57 o 
   0   5   4        2.95        7.23      1.68 o 
   1   5   4      394.57      391.86      5.39 o 
   2   5   4        6.00        6.23      1.37 o 
   3   5   4      522.34      504.86      7.57 o 
   4   5   4       76.81       77.54      3.84 o 
   5   5   4      360.72      364.09      6.82 o 
   6   5   4        2.89        2.95      2.25 o 
   7   5   4        6.16        7.97      2.64 o 
   8   5   4        5.79        3.27      2.68 o 
   9   5   4       84.44       82.68      5.30 o 
  10   5   4      102.76       97.53      5.87 o 
 -10   6   4        2.00       -0.42      3.58 o 
  -9   6   4       47.00       43.45      4.53 o 
  -8   6   4      318.47      310.87      8.62 o 
  -7   6   4      557.85      504.63      8.72 o 
  -6   6   4      554.56      564.04     10.72 o 
  -5   6   4     1184.00     1147.47     12.78 o 
  -4   6   4      754.82      766.53     12.77 o 
  -3   6   4     1818.54     1611.97     98.48 o 
  -2   6   4     1646.80     1635.86     16.33 o 
  -1   6   4      705.24      738.08      7.85 o 
   0   6   4     2113.65     2116.00     20.26 o 
   1   6   4     1445.08     1412.68     15.59 o 
   2   6   4     1236.30     1236.09     13.11 o 
   3   6   4     1419.73     1400.84     16.67 o 
   4   6   4       52.77       50.76      3.19 o 
   5   6   4     2577.99     2578.31     28.37 o 
   6   6   4      221.53      225.56      5.90 o 
   7   6   4      203.20      197.97      5.77 o 
   8   6   4        6.50        5.26      3.39 o 
   9   6   4       52.59       46.76      4.77 o 
  -8   7   4       15.10       21.98      7.88 o 
  -7   7   4      453.35      428.92     12.89 o 
  -6   7   4      145.60      144.61      5.11 o 
  -5   7   4      597.24      567.96      9.35 o 
  -4   7   4     1230.22     1199.42     15.23 o 
  -3   7   4      613.82      616.26     13.30 o 
  -2   7   4     1387.80     1340.52     42.32 o 
  -1   7   4      784.08      819.01     13.38 o 
   0   7   4       61.81       63.61      3.24 o 
   1   7   4      672.69      684.16     10.33 o 
   2   7   4     3467.45     3489.82     39.11 o 
   3   7   4      555.29      561.62      9.09 o 
   4   7   4     1571.03     1556.57     18.89 o 
   5   7   4      616.53      606.41     10.01 o 
   6   7   4      240.89      224.94      7.27 o 
   7   7   4       74.94       82.12      5.36 o 
   8   7   4       25.01       22.45      3.96 o 
  -7   8   4       14.04       17.30      4.05 o 
  -6   8   4       93.42       96.20      5.67 o 
  -5   8   4        1.74        4.51      2.60 o 
  -4   8   4       38.04       38.18      3.96 o 
  -3   8   4        0.07       -1.49      2.90 o 
  -2   8   4      144.42      135.30      5.67 o 
  -1   8   4        1.28        2.89      2.44 o 
   0   8   4      204.92      203.45      5.47 o 
   1   8   4      153.10      164.94      5.87 o 
   2   8   4       35.94       37.48      3.76 o 
   3   8   4        3.47        5.91      2.64 o 
   4   8   4      119.04      126.71      7.82 o 
   5   8   4       44.93       47.95      4.53 o 
   6   8   4       51.60       55.42      4.91 o 
  -4   9   4      128.84      129.14      6.63 o 
  -3   9   4      414.29      390.16      9.44 o 
  -2   9   4       46.13       53.12      4.73 o 
  -1   9   4      615.33      611.25     14.63 o 
   0   9   4      113.48      116.70      7.32 o 
   1   9   4      629.18      668.57     12.50 o 
   2   9   4       91.14       96.26      5.47 o 
   3   9   4      332.44      320.38     10.38 o 
   4   9   4      254.06      259.09      9.89 o 
 -12   1   5      245.76      246.99      6.70 o 
 -11   1   5       19.45       19.79      3.60 o 
 -10   1   5      347.66      365.69     16.23 o 
  -9   1   5       35.37       34.54      2.82 o 
  -8   1   5      789.22      768.51     10.46 o 
  -7   1   5     2118.02     2049.24     19.60 o 
  -6   1   5     1166.53     1156.43     13.28 o 
  -5   1   5     7727.37     7197.54     76.64 o 
  -4   1   5        5.34        3.79      0.80 o 
  -3   1   5     5586.49     5579.34     43.47 o 
  -2   1   5     2960.69     2988.57     23.79 o 
  -1   1   5       36.34       35.71      1.16 o 
   0   1   5      154.87      154.86      3.86 o 
   1   1   5      205.46      216.01      2.55 o 
   2   1   5      751.52      772.26      7.43 o 
   3   1   5      290.83      304.44      5.82 o 
   4   1   5     1527.72     1332.75     11.37 o 
   5   1   5        1.61        2.49      0.89 o 
   6   1   5     1526.93     1400.84     13.80 o 
   7   1   5     1379.37     1329.91     13.47 o 
   8   1   5      737.57      728.75     11.81 o 
   9   1   5      678.40      680.85     16.73 o 
  10   1   5        1.78        3.36      2.74 o 
  11   1   5      126.91      132.72      5.85 o 
  12   1   5       11.63       13.06      4.88 o 
 -12   2   5        1.04        2.45      3.50 o 
 -11   2   5      505.25      499.07      8.10 o 
 -10   2   5       18.07       16.55      2.46 o 
  -9   2   5      354.15      351.97      6.25 o 
  -8   2   5      353.69      320.52      5.68 o 
  -7   2   5       39.07       40.16      2.42 o 
  -6   2   5     6061.34     5988.53     52.21 o 
  -5   2   5       38.60       40.90      2.90 o 
  -4   2   5    10103.44    10079.65     85.20 o 
  -3   2   5      214.96      208.90      3.35 o 
  -2   2   5     4810.07     4941.10     42.34 o 
  -1   2   5      746.13      739.16      6.70 o 
   0   2   5       14.54       16.11      1.48 o 
   1   2   5     2396.26     2467.46     19.75 o 
   2   2   5      837.66      936.28      9.09 o 
   3   2   5    10007.27    10179.60     85.73 o 
   4   2   5      252.30      310.33      4.13 o 
   5   2   5     7395.44     7196.82     90.86 o 
   6   2   5       66.96       52.08     15.36 o 
   7   2   5      709.82      685.86     13.30 o 
   8   2   5       15.26       17.55      2.77 o 
   9   2   5      249.99      229.82      6.53 o 
  10   2   5      774.03      781.02     16.18 o 
  11   2   5       79.38       79.75      5.06 o 
  12   2   5      455.46      487.38     10.95 o 
 -12   3   5       48.75       61.31      5.19 o 
 -11   3   5        0.41        0.16      3.13 o 
 -10   3   5        5.00        6.42      2.41 o 
  -9   3   5      142.56      140.66      4.26 o 
  -8   3   5     1009.52      992.68     11.67 o 
  -7   3   5      240.42      237.39      4.79 o 
  -6   3   5      821.74      834.15      9.81 o 
  -5   3   5      117.23      123.06      3.21 o 
  -4   3   5      554.06      532.20      8.12 o 
  -3   3   5     2065.17     2144.11     22.37 o 
  -2   3   5      332.26      265.10      3.29 o 
  -1   3   5      586.98      577.15      5.73 o 
   0   3   5       74.16       70.30      1.81 o 
   1   3   5      135.87      147.57      2.21 o 
   2   3   5     9982.50    10460.28     99.48 o 
   3   3   5     1489.02     1444.48     16.01 o 
   4   3   5     2323.95     2293.04     24.18 o 
   5   3   5        7.99        6.91      1.78 o 
   6   3   5       63.89       61.49      3.19 o 
   7   3   5       20.89       25.86      2.58 o 
   8   3   5        0.29       -0.70      2.08 o 
   9   3   5       34.18       32.05      3.35 o 
  10   3   5       85.44       88.65      6.28 o 
  11   3   5       59.89       69.72      5.63 o 
 -11   4   5       40.17       29.38      4.36 o 
 -10   4   5      156.33      154.72      6.53 o 
  -9   4   5      775.38      738.47     11.30 o 
  -8   4   5      393.16      385.69      6.49 o 
  -7   4   5     1230.22     1227.74     25.08 o 
  -6   4   5      188.13      188.63      4.21 o 
  -5   4   5        3.23        6.59      1.66 o 
  -4   4   5     1095.39     1069.10     11.45 o 
  -3   4   5     2687.60     2535.77     23.38 o 
  -2   4   5     1056.54     1056.20      9.79 o 
  -1   4   5     2193.86     2063.80     17.28 o 
   0   4   5      864.63      822.89      7.84 o 
   1   4   5     1106.27     1112.23      9.99 o 
   2   4   5      537.16      471.63      6.44 o 
   3   4   5      404.57      438.48      6.83 o 
   4   4   5       25.71       26.48      3.73 o 
   5   4   5      323.49      306.84      6.66 o 
   6   4   5       68.93       66.29      3.45 o 
   7   4   5      211.91      202.60      5.53 o 
   8   4   5     1060.56     1070.14     19.13 o 
   9   4   5      136.89      144.21      6.87 o 
  10   4   5       19.84       23.30      3.44 o 
  11   4   5       29.69       39.47      7.39 o 
 -10   5   5       77.12       93.77      5.87 o 
  -9   5   5      910.86      890.75     13.01 o 
  -8   5   5      186.60      198.47      8.23 o 
  -7   5   5      735.96      741.80      9.61 o 
  -6   5   5       76.91       76.87      3.60 o 
  -5   5   5      596.37      602.67      7.95 o 
  -4   5   5      156.70      171.65      3.95 o 
  -3   5   5      599.21      580.84      7.39 o 
  -2   5   5     1511.87     1460.53     14.61 o 
  -1   5   5     5889.48     5869.27     46.40 o 
   0   5   5     9479.02     9604.19     74.52 o 
   1   5   5     1659.34     1605.15     15.76 o 
   2   5   5     3396.15     3323.81     30.21 o 
   3   5   5       91.85       93.15      3.57 o 
   4   5   5      408.51      419.29      7.20 o 
   5   5   5     2143.43     2083.18     26.67 o 
   6   5   5      276.67      265.48      6.13 o 
   7   5   5      996.39      975.19     13.54 o 
   8   5   5      210.25      211.61      6.15 o 
   9   5   5      387.56      392.68     11.73 o 
  10   5   5      397.87      376.65      9.75 o 
  -9   6   5       84.28       93.18      5.82 o 
  -8   6   5      210.48      222.20      6.08 o 
  -7   6   5       13.00       11.30      2.75 o 
  -6   6   5       13.03        9.44      2.64 o 
  -5   6   5        4.07        4.57      1.85 o 
  -4   6   5       48.56       43.61      2.60 o 
  -3   6   5       74.92       78.07      4.26 o 
  -2   6   5      488.39      486.52      8.01 o 
  -1   6   5      149.46      164.76      5.19 o 
   0   6   5     1161.91     1151.41     12.37 o 
   1   6   5      815.68      827.29      9.73 o 
   2   6   5        1.78        0.62      1.97 o 
   3   6   5      483.20      472.60      7.94 o 
   4   6   5     1084.27     1073.99     13.90 o 
   5   6   5       74.24       71.23      3.81 o 
   6   6   5      248.89      239.89      6.02 o 
   7   6   5       51.99       53.15      3.96 o 
   8   6   5      156.84      144.86      5.53 o 
   9   6   5        0.07       -2.84      5.55 o 
  -8   7   5        3.81       -1.36      3.39 o 
  -7   7   5      168.42      155.57      9.53 o 
  -6   7   5        3.14       -1.31      3.52 o 
  -5   7   5       41.08       42.98      3.98 o 
  -4   7   5        5.13        6.02      2.04 o 
  -3   7   5      464.52      460.79     13.08 o 
  -2   7   5      449.00      447.89     11.89 o 
  -1   7   5       67.14       64.27      4.54 o 
   0   7   5      476.95      460.26      7.68 o 
   1   7   5     1040.64     1054.07     15.73 o 
   2   7   5      291.22      283.73      6.22 o 
   3   7   5      110.56      109.54      5.14 o 
   4   7   5      123.31      130.43      4.86 o 
   5   7   5       40.24       52.89      8.94 o 
   6   7   5       40.65       36.37      3.54 o 
   7   7   5      108.49      104.40      5.78 o 
   8   7   5       62.94       62.66      5.29 o 
  -6   8   5       92.67       95.01      5.67 o 
  -5   8   5       93.96       85.76      5.45 o 
  -4   8   5      233.28      220.53      7.15 o 
  -3   8   5       49.56       45.74      4.07 o 
  -2   8   5     1226.19     1208.88     15.63 o 
  -1   8   5      482.03      502.03     11.88 o 
   0   8   5      450.53      468.41      9.66 o 
   1   8   5     1289.78     1275.71     18.74 o 
   2   8   5        4.18        4.64      3.07 o 
   3   8   5     1072.74     1098.67     17.14 o 
   4   8   5      148.61      143.35      5.29 o 
   5   8   5      216.72      201.35      7.10 o 
   6   8   5      320.64      316.25      8.91 o 
  -4   9   5        5.96        2.84      3.10 o 
  -3   9   5       81.03       77.31      5.14 o 
  -2   9   5      254.86      261.84      7.87 o 
  -1   9   5        0.95        3.83      3.99 o 
   0   9   5      534.13      575.74     11.56 o 
   1   9   5      500.96      516.35     12.65 o 
   2   9   5       80.22       93.01      5.36 o 
   3   9   5        5.94        4.04      3.39 o 
 -12   0   6      429.46      420.06     12.18 o 
 -11   0   6       53.85       64.57      5.92 o 
 -10   0   6      866.61      855.21     17.41 o 
  -9   0   6       41.94       42.14      4.53 o 
  -8   0   6     3185.55     3177.54     39.41 o 
  -7   0   6      364.25      336.50      7.66 o 
  -6   0   6     5755.88     5758.48     64.75 o 
  -5   0   6      618.95      572.79      9.48 o 
  -4   0   6      882.30      792.45     10.79 o 
  -3   0   6    16950.68    16982.35    226.26 o 
  -2   0   6       80.45      112.77      3.02 o 
  -1   0   6    32971.13    32880.89    359.43 o 
   0   0   6     2086.33     2046.88     63.55 o 
   1   0   6     1886.47     1941.28     22.35 o 
   2   0   6      299.45      308.08      4.89 o 
   3   0   6     5908.80     6338.83     69.36 o 
   4   0   6      723.64      875.08     11.22 o 
   5   0   6      313.04      340.43      5.70 o 
   6   0   6     2206.20     2092.21     25.05 o 
   7   0   6        3.04        3.35      2.46 o 
   8   0   6     4054.98     3940.67     56.51 o 
   9   0   6      172.10      181.79     10.84 o 
  10   0   6     1832.11     1886.92     45.82 o 
  11   0   6        7.01        9.85      6.40 o 
  12   0   6       31.66       33.01      7.88 o 
 -12   1   6       77.48       77.57      4.65 o 
 -11   1   6      313.78      322.55      7.44 o 
 -10   1   6       52.58       53.46      3.57 o 
  -9   1   6     1024.98     1002.63     15.42 o 
  -8   1   6       38.68       51.60      3.14 o 
  -7   1   6      647.89      633.13      9.04 o 
  -6   1   6      578.54      577.33     13.93 o 
  -5   1   6      390.27      416.92      5.48 o 
  -4   1   6     2382.99     2495.10     22.51 o 
  -3   1   6       13.98       12.05      1.47 o 
  -2   1   6     2148.42     2009.92     16.52 o 
  -1   1   6     1401.27     1470.45     12.36 o 
   0   1   6    11359.76    11799.67    110.13 o 
   1   1   6      615.68      671.06      6.79 o 
   2   1   6     1367.63     1334.31     11.22 o 
   3   1   6      108.53      117.94      1.90 o 
   4   1   6      314.55      374.31      4.37 o 
   5   1   6      738.47      729.91      7.96 o 
   6   1   6       14.88       20.98      1.66 o 
   7   1   6     2054.45     2013.00     19.25 o 
   8   1   6       30.01       32.00      3.19 o 
   9   1   6      205.75      201.97      6.29 o 
  10   1   6        9.83        9.16      3.10 o 
  11   1   6      304.84      304.94     10.62 o 
  12   1   6       22.89       21.76      8.13 o 
 -12   2   6       44.51       50.13      4.25 o 
 -11   2   6       47.48       48.28      3.37 o 
 -10   2   6        1.24        0.11      2.19 o 
  -9   2   6       11.26       12.36      2.33 o 
  -8   2   6        8.50        7.47      2.02 o 
  -7   2   6        2.77        2.85      1.75 o 
  -6   2   6     1751.08     1671.85     16.70 o 
  -5   2   6      967.99      962.84     10.58 o 
  -4   2   6     5260.11     5162.24     44.90 o 
  -3   2   6     3994.54     3827.45     33.61 o 
  -2   2   6       12.42       15.26      0.94 o 
  -1   2   6       35.76       26.14      1.23 o 
   0   2   6      226.59      184.27      2.64 o 
   1   2   6      889.45     1091.64      9.49 o 
   2   2   6        4.58        3.62      1.06 o 
   3   2   6      319.10      352.08      4.36 o 
   4   2   6       91.34      103.51      2.56 o 
   5   2   6     2824.77     2336.39    331.49 o 
   6   2   6        2.90        3.55      1.84 o 
   7   2   6      108.27      110.36      5.46 o 
   8   2   6      269.16      270.99      5.77 o 
   9   2   6       16.34       12.04      3.02 o 
  10   2   6        2.08        4.98      3.04 o 
  11   2   6      218.45      219.43      7.25 o 
 -11   3   6      423.71      419.35      7.75 o 
 -10   3   6       16.65       12.53      2.60 o 
  -9   3   6      382.10      383.08      6.74 o 
  -8   3   6       72.91       72.42      3.45 o 
  -7   3   6     1543.72     1503.36     15.82 o 
  -6   3   6     1276.68     1280.99     13.61 o 
  -5   3   6     2626.40     2585.45     24.18 o 
  -4   3   6     1804.57     1697.87     16.52 o 
  -3   3   6     1189.53     1208.51     12.20 o 
  -2   3   6     7721.59     7674.85     65.37 o 
  -1   3   6       21.48       33.58      1.41 o 
   0   3   6     1773.45     1669.80     14.17 o 
   1   3   6     2906.23     2910.56     23.43 o 
   2   3   6     1801.88     1751.90     16.43 o 
   3   3   6     1300.55     1271.14     14.45 o 
   4   3   6     1497.56     1453.49     16.49 o 
   5   3   6     3394.23     3367.39     34.59 o 
   6   3   6      721.12      723.31     10.13 o 
   7   3   6      645.76      661.22     11.95 o 
   8   3   6        1.27       -1.51      2.18 o 
   9   3   6      812.10      800.88     21.44 o 
  10   3   6      373.30      366.80     13.30 o 
  11   3   6       73.77       72.75      5.48 o 
 -11   4   6       49.35       52.95      4.92 o 
 -10   4   6      451.36      456.71      8.90 o 
  -9   4   6       64.51       58.92      3.42 o 
  -8   4   6      651.60      691.76      9.46 o 
  -7   4   6      282.50      285.11      5.57 o 
  -6   4   6       59.25       69.17      3.04 o 
  -5   4   6      112.02      113.95      3.30 o 
  -4   4   6       68.41       71.68      4.02 o 
  -3   4   6     1181.30     1199.23     12.41 o 
  -2   4   6       21.65       16.89      1.54 o 
  -1   4   6      909.93      865.05      8.35 o 
   0   4   6      130.82      170.49      2.83 o 
   1   4   6     6212.68     6081.62     54.11 o 
   2   4   6     2449.09     2503.08     23.05 o 
   3   4   6      472.62      421.60      6.76 o 
   4   4   6     1779.19     1779.37     19.88 o 
   5   4   6        0.17        0.74      1.84 o 
   6   4   6      780.53      754.37     11.76 o 
   7   4   6      734.35      726.33     10.77 o 
   8   4   6      785.59      768.25     11.57 o 
   9   4   6       20.48       23.44      3.26 o 
  10   4   6      129.60      134.75      6.91 o 
 -10   5   6        1.07        1.28      3.50 o 
  -9   5   6        3.52       10.71      2.98 o 
  -8   5   6       31.98       26.99      2.71 o 
  -7   5   6       15.57       13.56      2.41 o 
  -6   5   6       12.85       12.20      2.14 o 
  -5   5   6      464.56      455.81      6.76 o 
  -4   5   6      605.27      586.27      7.73 o 
  -3   5   6      784.00      764.36      9.06 o 
  -2   5   6        6.08        9.40      1.60 o 
  -1   5   6        4.85        3.32      1.41 o 
   0   5   6      422.73      444.50      6.05 o 
   1   5   6      105.82       94.66      2.86 o 
   2   5   6      189.42      185.11      4.54 o 
   3   5   6      633.48      628.28      9.23 o 
   4   5   6     1485.53     1504.93     17.72 o 
   5   5   6      139.36      132.76      4.48 o 
   6   5   6      450.68      445.75      8.05 o 
   7   5   6      107.87       92.34      5.12 o 
   8   5   6       37.21       39.56      3.62 o 
   9   5   6        1.64        1.86      2.94 o 
  10   5   6        0.58       -1.57      3.07 o 
  -9   6   6       12.23       12.43      3.92 o 
  -8   6   6       58.47       68.31      4.20 o 
  -7   6   6      726.89      720.75     11.09 o 
  -6   6   6      193.25      206.58      5.50 o 
  -5   6   6     1159.55     1156.02     13.13 o 
  -4   6   6      781.83      771.68      9.62 o 
  -3   6   6       60.46       65.50      2.89 o 
  -2   6   6       60.87       49.77      2.49 o 
  -1   6   6     1020.31      999.93     12.68 o 
   0   6   6      198.08      195.24      4.73 o 
   1   6   6     1079.12     1079.18     13.47 o 
   2   6   6     1305.22     1280.79     15.56 o 
   3   6   6      919.87      903.34     12.18 o 
   4   6   6     2203.72     2183.04     40.89 o 
   5   6   6       52.56       50.48      3.48 o 
   6   6   6      789.84      809.44     12.09 o 
   7   6   6       46.49       39.30      3.63 o 
   8   6   6       52.84       51.23      4.06 o 
   9   6   6       80.16       70.44      5.48 o 
  -8   7   6      175.18      184.23     12.66 o 
  -7   7   6       87.66       95.91      4.79 o 
  -6   7   6      540.79      574.40      9.62 o 
  -5   7   6      115.40      109.05      5.19 o 
  -4   7   6      865.85      855.09     12.11 o 
  -3   7   6      490.93      473.18     12.73 o 
  -2   7   6      281.66      285.24      6.09 o 
  -1   7   6       62.55       63.71      3.44 o 
   0   7   6      357.61      372.61      8.56 o 
   1   7   6      377.21      369.76      8.22 o 
   2   7   6      213.03      218.82      7.57 o 
   3   7   6     2704.99     2701.56     29.61 o 
   4   7   6      480.24      478.40      8.68 o 
   5   7   6      404.80      428.44      8.43 o 
   6   7   6        1.97        2.42      2.89 o 
   7   7   6       64.32       63.63      4.29 o 
  -6   8   6       50.19       44.51      4.34 o 
  -5   8   6       97.67       93.13      5.43 o 
  -4   8   6      327.00      306.82     10.94 o 
  -3   8   6        0.86        2.72      3.02 o 
  -2   8   6       60.20       67.32      3.91 o 
  -1   8   6       58.32       61.31      4.45 o 
   0   8   6       59.55       58.21      4.43 o 
   1   8   6       94.35      101.69      6.90 o 
   2   8   6      237.12      251.19      7.30 o 
   3   8   6        6.50        7.36      3.19 o 
   4   8   6       22.40       20.47      3.26 o 
   5   8   6       47.57       51.45      3.99 o 
   6   8   6       34.60       34.02      4.53 o 
  -3   9   6        1.87       -3.48      3.37 o 
  -2   9   6      239.87      241.90      9.23 o 
  -1   9   6       52.01       54.59      6.90 o 
   0   9   6      222.11      253.87      7.77 o 
   1   9   6       55.16       41.98      4.45 o 
   2   9   6      253.66      256.60      7.85 o 
 -12   1   7       40.20       46.07      4.48 o 
 -11   1   7      136.44      150.64      5.59 o 
 -10   1   7       98.09      103.11      4.68 o 
  -9   1   7       32.78       34.09      2.76 o 
  -8   1   7      322.38      323.60      5.76 o 
  -7   1   7      598.51      589.49      7.83 o 
  -6   1   7     1390.96     1375.80     14.19 o 
  -5   1   7      459.46      434.91      5.20 o 
  -4   1   7     9218.94     8701.33    119.89 o 
  -3   1   7     1108.36     1166.78     11.43 o 
  -2   1   7    10801.73    10767.77     82.90 o 
  -1   1   7     9838.65    10029.58     77.18 o 
   0   1   7      885.60     1020.20      9.11 o 
   1   1   7    10580.82    10457.96    158.39 o 
   2   1   7      445.45      375.08      4.10 o 
   3   1   7     3778.21     3905.71     30.90 o 
   4   1   7        2.15        7.82      0.94 o 
   5   1   7     1973.06     2013.49     18.77 o 
   6   1   7        6.24        6.30      1.38 o 
   7   1   7      878.23      858.97     24.79 o 
   8   1   7      415.21      407.19      8.38 o 
   9   1   7      293.17      284.67      7.15 o 
  10   1   7      537.88      515.86     13.41 o 
  11   1   7       27.87       34.12      5.54 o 
 -12   2   7      409.01      451.36     11.24 o 
 -11   2   7        6.77        7.20      3.12 o 
 -10   2   7      117.80      123.00      5.19 o 
  -9   2   7       70.04       71.68      4.16 o 
  -8   2   7       21.85       23.00      2.41 o 
  -7   2   7     1837.20     1788.14     18.11 o 
  -6   2   7       37.60       48.54      2.60 o 
  -5   2   7     9142.74     9003.12     76.97 o 
  -4   2   7      584.08      609.35      7.40 o 
  -3   2   7    10497.11    10574.44     89.35 o 
  -2   2   7      637.85      642.30      6.40 o 
  -1   2   7      238.92      205.75      2.95 o 
   0   2   7     6248.09     6440.26     50.09 o 
   1   2   7      289.49      286.29      3.50 o 
   2   2   7     3731.13     3411.00     27.14 o 
   3   2   7      576.78      563.73      6.40 o 
   4   2   7     5606.26     5673.08     83.61 o 
   5   2   7      330.29      332.61      5.92 o 
   6   2   7     2704.36     2693.44     28.34 o 
   7   2   7       22.94       24.58      2.50 o 
   8   2   7       62.64       66.64      4.97 o 
   9   2   7      698.79      696.05     27.34 o 
  10   2   7       99.55      103.43      6.73 o 
  11   2   7      504.56      520.24     13.33 o 
 -11   3   7       41.10       48.92      3.65 o 
 -10   3   7       78.29       72.08      3.83 o 
  -9   3   7        3.64        1.54      2.15 o 
  -8   3   7      559.08      543.63      8.10 o 
  -7   3   7       73.28       71.26      3.26 o 
  -6   3   7      488.65      484.84      7.05 o 
  -5   3   7      622.17      579.74      7.58 o 
  -4   3   7      167.40      154.36      3.61 o 
  -3   3   7      218.14      195.22      3.75 o 
  -2   3   7      107.26       95.68      2.12 o 
  -1   3   7     3580.90     3469.16     27.90 o 
   0   3   7      370.68      405.53      4.60 o 
   1   3   7       21.97       25.45      1.87 o 
   2   3   7      848.90      975.10      8.83 o 
   3   3   7     2086.64     1884.35     20.37 o 
   4   3   7       85.00       78.07      3.17 o 
   5   3   7      905.61      848.84     11.18 o 
   6   3   7       21.87       21.00      2.43 o 
   7   3   7      314.39      236.19     36.41 o 
   8   3   7       19.76       18.55      3.84 o 
   9   3   7       69.57       80.09      4.99 o 
  10   3   7        0.72       -0.08      3.26 o 
  11   3   7       82.58       85.94      6.34 o 
 -11   4   7      178.60      201.51      6.45 o 
 -10   4   7      167.58      157.82      5.15 o 
  -9   4   7      409.60      409.85      7.25 o 
  -8   4   7      193.06      204.99      5.10 o 
  -7   4   7      151.46      165.04      4.43 o 
  -6   4   7     1199.70     1198.89     13.30 o 
  -5   4   7      616.65      619.63      8.06 o 
  -4   4   7      480.81      503.37      6.91 o 
  -3   4   7     2120.28     2091.32     20.04 o 
  -2   4   7     1737.35     1652.84     19.80 o 
  -1   4   7     3430.12     3429.92     27.90 o 
   0   4   7     2369.26     2173.73     18.87 o 
   1   4   7      195.10      190.09      3.70 o 
   2   4   7     1320.76     1404.34     19.34 o 
   3   4   7      110.28      115.82     12.37 o 
   4   4   7       67.44       68.24      3.12 o 
   5   4   7       22.26       23.48      2.44 o 
   6   4   7      258.66      256.67      5.90 o 
   7   4   7     1235.47     1241.29     21.83 o 
   8   4   7      593.82      566.80     10.81 o 
   9   4   7      283.33      288.52      6.87 o 
  10   4   7      132.74      142.16      6.42 o 
 -10   5   7      230.10      251.29     10.81 o 
  -9   5   7      804.63      799.15     13.58 o 
  -8   5   7      623.43      678.90      9.85 o 
  -7   5   7      346.02      352.82      6.45 o 
  -6   5   7      959.86      983.55     11.74 o 
  -5   5   7       67.79       63.09      3.08 o 
  -4   5   7      144.94      152.71      4.09 o 
  -3   5   7     1043.08     1024.74     11.39 o 
  -2   5   7      643.06      617.34      7.73 o 
  -1   5   7     2083.22     2089.71     19.84 o 
   0   5   7     1531.79     1441.12     14.61 o 
   1   5   7     1218.51     1150.73     13.83 o 
   2   5   7      824.07      837.47     14.58 o 
   3   5   7     1083.02     1089.70     13.78 o 
   4   5   7      749.92      733.73     10.52 o 
   5   5   7      247.31      263.07      6.02 o 
   6   5   7     1747.08     1778.97     21.04 o 
   7   5   7      384.63      357.68      8.60 o 
   8   5   7      927.77      893.02     13.34 o 
   9   5   7       25.00       25.71      3.49 o 
  -9   6   7       40.90       43.63      3.97 o 
  -8   6   7        5.06       11.50      3.32 o 
  -7   6   7       77.63       86.19      3.99 o 
  -6   6   7       34.42       33.41      2.79 o 
  -5   6   7      109.96      112.08      3.81 o 
  -4   6   7      622.31      630.36      8.58 o 
  -3   6   7       38.28       38.36      2.85 o 
  -2   6   7       91.52       90.87      3.68 o 
  -1   6   7        1.45        0.74      1.84 o 
   0   6   7      399.43      406.79      7.07 o 
   1   6   7      391.55      387.69      8.24 o 
   2   6   7       93.79       97.09      6.04 o 
   3   6   7       34.04       30.95      2.94 o 
   4   6   7       76.91       81.21      3.93 o 
   5   6   7       33.70       38.06      3.24 o 
   6   6   7       55.23       54.28      3.85 o 
   7   6   7      460.17      447.58     12.94 o 
   8   6   7        1.20       -0.51      2.94 o 
  -8   7   7       40.96       41.20      3.84 o 
  -7   7   7        4.02        2.64      2.96 o 
  -6   7   7       87.80      103.11      4.81 o 
  -5   7   7        7.72        6.77      2.40 o 
  -4   7   7       72.47       77.00      4.04 o 
  -3   7   7       51.23       61.77      3.77 o 
  -2   7   7        5.64        8.07      2.54 o 
  -1   7   7      198.67      203.27      5.35 o 
   0   7   7      305.39      302.12      7.49 o 
   1   7   7      364.41      377.00     12.28 o 
   2   7   7      153.55      154.64      5.59 o 
   3   7   7       44.16       45.49      3.88 o 
   4   7   7        1.60        3.39      2.77 o 
   5   7   7      161.08      171.87      5.63 o 
   6   7   7      308.24      289.71     12.81 o 
   7   7   7       10.18       12.38      3.38 o 
  -6   8   7       36.70       34.33      4.41 o 
  -5   8   7       87.37       89.27      7.69 o 
  -4   8   7      138.61      151.03      6.33 o 
  -3   8   7      151.98      152.97      5.35 o 
  -2   8   7      647.11      660.17     10.58 o 
  -1   8   7      385.55      384.55      9.09 o 
   0   8   7       99.50       95.52      6.14 o 
   1   8   7        5.40       12.44      3.29 o 
   2   8   7     1006.24     1020.25     19.76 o 
   3   8   7       55.25       61.88      4.70 o 
   4   8   7      378.08      390.15     10.11 o 
   5   8   7      253.44      258.75      8.13 o 
  -2   9   7       15.27       16.06      4.53 o 
  -1   9   7      339.86      343.05      9.07 o 
   0   9   7      160.18      181.26      6.73 o 
   1   9   7      161.96      167.18      6.81 o 
 -12   0   8        0.53        8.87      6.90 o 
 -11   0   8      428.69      450.89     12.48 o 
 -10   0   8      308.54      322.22     10.08 o 
  -9   0   8     4007.92     4042.50     59.05 o 
  -8   0   8        4.72       12.12      3.48 o 
  -7   0   8     2128.71     2141.20     33.10 o 
  -6   0   8      135.80      132.75      4.19 o 
  -5   0   8     1470.42     1491.39     19.04 o 
  -4   0   8      652.26      629.86     18.23 o 
  -3   0   8      447.96      588.85      8.78 o 
  -2   0   8    30933.58    31784.60    451.57 o 
  -1   0   8     3443.18     3883.47     43.98 o 
   0   0   8    12655.66    12050.24    160.34 o 
   1   0   8     1827.74     1635.48     19.70 o 
   2   0   8     3848.70     4069.90     45.65 o 
   3   0   8     2184.74     2221.72     25.85 o 
   4   0   8       23.02       14.00      1.79 o 
   5   0   8     1601.28     1629.59     24.82 o 
   6   0   8      789.78      820.70     14.66 o 
   7   0   8     3141.80     3193.07     89.42 o 
   8   0   8        9.80       18.23      5.91 o 
   9   0   8     2257.75     2248.04     52.22 o 
  10   0   8       30.32       23.16      6.90 o 
  11   0   8      119.12      118.24     10.84 o 
 -12   1   8       68.21       73.60      4.78 o 
 -11   1   8       10.61       14.47      3.32 o 
 -10   1   8     1011.28      992.38     14.03 o 
  -9   1   8       48.68       50.51      3.68 o 
  -8   1   8      433.99      429.21      7.20 o 
  -7   1   8       60.90       63.47      2.89 o 
  -6   1   8      182.45      176.77      3.98 o 
  -5   1   8      508.00      538.53      7.00 o 
  -4   1   8       90.47       99.20      2.42 o 
  -3   1   8     2371.20     2354.94     21.45 o 
  -2   1   8       73.50       71.40      1.98 o 
  -1   1   8     5593.63     5449.62     46.91 o 
   0   1   8      503.67      577.92      5.88 o 
   1   1   8     3421.84     3299.57     28.96 o 
   2   1   8       18.38       30.09      1.37 o 
   3   1   8        3.33        6.54      0.90 o 
   4   1   8     1033.31     1069.12     10.89 o 
   5   1   8      101.83       80.91      2.86 o 
   6   1   8      593.41      580.98      9.77 o 
   7   1   8      136.64      132.70      5.03 o 
   8   1   8      858.35      875.91     13.86 o 
   9   1   8        3.27        4.63      2.97 o 
  10   1   8      288.11      299.87     21.18 o 
  11   1   8      109.50      102.27     10.10 o 
 -11   2   8      371.15      376.49      8.38 o 
 -10   2   8       26.61       25.60      3.38 o 
  -9   2   8       16.15       11.22      2.40 o 
  -8   2   8      246.42      243.83      6.06 o 
  -7   2   8      195.30      200.10      4.62 o 
  -6   2   8        1.54        2.33      1.71 o 
  -5   2   8      678.99      625.14      9.34 o 
  -4   2   8      440.11      490.02      6.47 o 
  -3   2   8     1604.91     1430.34     14.23 o 
  -2   2   8      250.78      185.03      2.99 o 
  -1   2   8      272.77      292.28      3.83 o 
   0   2   8     4555.97     4842.18     38.19 o 
   1   2   8     5519.04     5577.45     43.72 o 
   2   2   8        4.78        5.28      1.42 o 
   3   2   8     1928.61     1832.84     19.24 o 
   4   2   8        5.91        4.29      1.70 o 
   5   2   8      186.88      205.41      4.63 o 
   6   2   8      323.95      316.33      6.09 o 
   7   2   8       58.58       46.98      3.63 o 
   8   2   8        7.70        8.50      2.88 o 
   9   2   8       41.67       46.61      4.57 o 
  10   2   8       45.84       45.52      4.34 o 
  11   2   8      149.35      154.59      9.19 o 
 -11   3   8      145.71      152.08      5.97 o 
 -10   3   8      409.01      408.50      7.43 o 
  -9   3   8        0.21        0.99      2.27 o 
  -8   3   8      636.66      628.96      8.99 o 
  -7   3   8      790.60      793.25     10.13 o 
  -6   3   8      590.50      596.01      8.15 o 
  -5   3   8     3938.45     3900.46     35.37 o 
  -4   3   8     2293.70     2269.63     21.63 o 
  -3   3   8     4323.36     4358.52     38.55 o 
  -2   3   8      416.93      396.97      5.54 o 
  -1   3   8     5662.56     5464.79     43.15 o 
   0   3   8      593.16      564.37      5.94 o 
   1   3   8     1523.91     1376.36     13.09 o 
   2   3   8     5718.90     5686.20     55.65 o 
   3   3   8      817.67      823.87     10.58 o 
   4   3   8     1963.22     1898.41     22.19 o 
   5   3   8      132.14      131.73      5.97 o 
   6   3   8     1103.33     1082.63     13.81 o 
   7   3   8       23.83       14.26      2.31 o 
   8   3   8      546.13      524.83     13.50 o 
   9   3   8      312.55      293.32      8.09 o 
  10   3   8      269.54      283.12     12.04 o 
 -10   4   8       13.68       16.77      2.95 o 
  -9   4   8      521.67      542.21      8.72 o 
  -8   4   8        7.70        6.80      2.41 o 
  -7   4   8     2219.09     2194.03     22.11 o 
  -6   4   8      202.59      187.62      4.97 o 
  -5   4   8       68.63       90.57      3.43 o 
  -4   4   8     2418.57     2422.67     23.17 o 
  -3   4   8      738.06      718.88      8.72 o 
  -2   4   8      874.43      876.73      9.80 o 
  -1   4   8      201.56      213.09      4.04 o 
   0   4   8     1071.88     1084.64     10.20 o 
   1   4   8      194.93      194.90      3.68 o 
   2   4   8      465.75      428.94      6.99 o 
   3   4   8       13.00       14.81      4.13 o 
   4   4   8      758.60      759.55     11.70 o 
   5   4   8      649.74      671.27      9.97 o 
   6   4   8      147.51      148.23      4.81 o 
   7   4   8     1066.39     1093.07     14.63 o 
   8   4   8      418.71      406.56      8.16 o 
   9   4   8       75.12       80.02      7.03 o 
  10   4   8       42.09       52.33      4.91 o 
 -10   5   8        7.53        4.19      3.17 o 
  -9   5   8      117.88      103.27      4.52 o 
  -8   5   8       56.76       55.76      3.60 o 
  -7   5   8      103.46      120.89      4.30 o 
  -6   5   8      103.34       98.59      3.83 o 
  -5   5   8       39.70       39.68      2.73 o 
  -4   5   8      163.01      166.15      4.17 o 
  -3   5   8     1054.63     1056.12     11.84 o 
  -2   5   8     1034.37     1022.58     17.03 o 
  -1   5   8        7.59        5.61      1.90 o 
   0   5   8      120.88      117.11      3.85 o 
   1   5   8        1.94        4.67      1.88 o 
   2   5   8      725.33      708.90      9.95 o 
   3   5   8        1.85        2.31      1.98 o 
   4   5   8      273.46      279.20      6.14 o 
   5   5   8      233.34      213.97      5.58 o 
   6   5   8        4.30        5.79      2.60 o 
   7   5   8       30.68       39.28      3.48 o 
   8   5   8        0.44        2.29      2.82 o 
   9   5   8        0.08        2.53      2.94 o 
  -9   6   8      238.86      218.04      6.68 o 
  -8   6   8       97.83      109.23      5.00 o 
  -7   6   8      646.75      665.24      9.71 o 
  -6   6   8     1386.95     1398.67     15.76 o 
  -5   6   8      867.93      842.11     10.73 o 
  -4   6   8      711.82      714.40      9.32 o 
  -3   6   8       31.63       31.10      2.62 o 
  -2   6   8      252.56      252.20      5.66 o 
  -1   6   8      141.68      145.12      4.42 o 
   0   6   8      360.55      370.93      8.93 o 
   1   6   8      424.65      420.85     11.70 o 
   2   6   8      816.30      803.75     13.18 o 
   3   6   8      363.17      366.05      7.07 o 
   4   6   8      186.02      191.26      5.34 o 
   5   6   8      800.13      851.38     13.23 o 
   6   6   8      198.57      192.45      6.45 o 
   7   6   8      152.11      164.33      5.77 o 
   8   6   8       29.77       33.07      3.75 o 
  -7   7   8      269.72      295.86      7.34 o 
  -6   7   8      512.75      498.64      9.20 o 
  -5   7   8      893.35      920.18     11.73 o 
  -4   7   8       60.14       65.86      3.93 o 
  -3   7   8      581.47      580.84      9.58 o 
  -2   7   8       98.67       95.35      4.11 o 
  -1   7   8      208.51      212.34      6.53 o 
   0   7   8      137.87      133.18      5.36 o 
   1   7   8       43.76       40.06      3.70 o 
   2   7   8      888.54      890.20     14.68 o 
   3   7   8      410.14      413.40     12.09 o 
   4   7   8      701.11      711.93     11.29 o 
   5   7   8      502.09      506.15      9.45 o 
   6   7   8      168.25      180.99      6.05 o 
  -5   8   8       49.37       48.08      4.73 o 
  -4   8   8       40.26       47.56      4.61 o 
  -3   8   8       34.90       34.97      3.45 o 
  -2   8   8        7.58        8.13      3.31 o 
  -1   8   8       19.42       19.60      3.58 o 
   0   8   8       41.76       46.94      4.25 o 
   1   8   8       86.07       79.43      5.12 o 
   2   8   8       16.76       20.37      3.76 o 
   3   8   8       73.89       77.00      5.30 o 
   4   8   8       13.32       12.71      3.76 o 
 -11   1   9      155.51      165.14      5.97 o 
 -10   1   9       59.08       64.62      4.19 o 
  -9   1   9     2315.01     2312.03     26.35 o 
  -8   1   9      299.21      290.40      6.51 o 
  -7   1   9     2961.46     2916.83     27.76 o 
  -6   1   9       35.98       35.49      2.37 o 
  -5   1   9      782.18      773.60      9.20 o 
  -4   1   9      226.51      199.80      3.36 o 
  -3   1   9     1728.21     1535.99     14.96 o 
  -2   1   9      271.49      335.26      4.79 o 
  -1   1   9     1827.46     1590.50     16.49 o 
   0   1   9     5090.58     5049.96     39.94 o 
   1   1   9        6.36        9.20      1.68 o 
   2   1   9     8639.13     8461.38     65.56 o 
   3   1   9     1027.15      964.88     10.03 o 
   4   1   9     1740.71     1721.86     16.54 o 
   5   1   9      917.38      930.13     11.95 o 
   6   1   9      167.74      162.62      6.03 o 
   7   1   9      294.73      295.99      6.95 o 
   8   1   9       98.70       91.31      4.64 o 
   9   1   9      495.64      483.06     12.89 o 
  10   1   9       16.77       15.91      4.69 o 
  11   1   9      402.26      448.26     13.41 o 
 -11   2   9      690.81      722.64     13.72 o 
 -10   2   9      126.26      128.43      7.61 o 
  -9   2   9      406.31      388.65      8.25 o 
  -8   2   9      455.04      444.90      8.25 o 
  -7   2   9      728.86      700.44      9.29 o 
  -6   2   9     2915.93     2913.02     27.49 o 
  -5   2   9      784.21      796.43      9.51 o 
  -4   2   9     4832.77     4900.60     43.26 o 
  -3   2   9      726.21      771.83      8.90 o 
  -2   2   9     1508.52     1438.69     12.81 o 
  -1   2   9      178.16      160.91      2.86 o 
   0   2   9        7.92       10.56      3.19 o 
   1   2   9     2207.38     2080.35     17.46 o 
   2   2   9      106.34      109.38      2.76 o 
   3   2   9     7299.67     7309.63    136.58 o 
   4   2   9      903.15      901.30     11.35 o 
   5   2   9     2819.52     2836.66     33.89 o 
   6   2   9      372.25      384.11      6.81 o 
   7   2   9      193.46      187.95      6.68 o 
   8   2   9      182.05      170.32      7.35 o 
   9   2   9       57.32       62.11      5.22 o 
  10   2   9      468.64      464.18     14.53 o 
 -11   3   9      266.08      269.32      7.50 o 
 -10   3   9        7.94        6.02      2.77 o 
  -9   3   9       29.18       36.84      3.08 o 
  -8   3   9       11.16        8.43      2.41 o 
  -7   3   9      452.72      444.65      7.22 o 
  -6   3   9       38.63       35.60      2.55 o 
  -5   3   9      575.59      552.38      7.58 o 
  -4   3   9       45.72       43.93      2.42 o 
  -3   3   9      526.08      521.38      7.65 o 
  -2   3   9       85.68       91.95      2.81 o 
  -1   3   9      618.45      575.71      7.86 o 
   0   3   9      460.99      459.52      5.27 o 
   1   3   9      667.64      644.69      7.05 o 
   2   3   9      290.92      291.72      5.46 o 
   3   3   9      122.24      128.06      3.91 o 
   4   3   9      779.06      762.30     10.39 o 
   5   3   9      202.04      202.65      5.05 o 
   6   3   9      187.11      201.37     13.55 o 
   7   3   9       75.04       65.23      4.41 o 
   8   3   9        4.51        9.30      3.26 o 
   9   3   9       42.02       38.68      4.25 o 
  10   3   9      204.42      219.48      7.65 o 
 -10   4   9      444.43      478.34      8.54 o 
  -9   4   9      187.58      206.27      5.72 o 
  -8   4   9      363.31      373.31      6.99 o 
  -7   4   9      109.84       99.11      4.00 o 
  -6   4   9        3.65        2.63      2.02 o 
  -5   4   9     1225.57     1245.71     14.80 o 
  -4   4   9       12.81       12.89      1.97 o 
  -3   4   9     1057.29     1041.03     11.57 o 
  -2   4   9     1929.30     1935.52     18.88 o 
  -1   4   9     1803.07     1762.83     17.15 o 
   0   4   9     2012.48     1954.66     21.20 o 
   1   4   9     1539.10     1524.72     28.87 o 
   2   4   9       11.33       18.74      2.64 o 
   3   4   9      144.21      135.26      4.16 o 
   4   4   9      185.79      172.87      5.40 o 
   5   4   9      178.25      168.17      4.90 o 
   6   4   9      818.29      800.71     11.62 o 
   7   4   9      194.55      192.65      9.39 o 
   8   4   9      654.20      663.52     12.71 o 
   9   4   9      142.99      133.15      6.09 o 
  -9   5   9      514.31      514.58      8.80 o 
  -8   5   9      630.73      636.70      9.63 o 
  -7   5   9     1113.73     1123.93     13.55 o 
  -6   5   9       55.34       59.57      3.26 o 
  -5   5   9     1099.49     1078.55     13.69 o 
  -4   5   9      587.61      575.64      8.01 o 
  -3   5   9        8.29        8.35      1.89 o 
  -2   5   9     2208.60     2201.25     21.34 o 
  -1   5   9      450.87      427.54      7.25 o 
   0   5   9     2548.42     2547.81     31.75 o 
   1   5   9      508.09      509.56      9.54 o 
   2   5   9      373.88      367.40      6.70 o 
   3   5   9      151.54      150.91      4.61 o 
   4   5   9      311.52      304.97      6.43 o 
   5   5   9      215.72      224.67      5.77 o 
   6   5   9      816.45      803.89     11.98 o 
   7   5   9     1126.95     1136.24     19.70 o 
   8   5   9      102.95      111.75      6.19 o 
  -8   6   9        3.27       -0.35      2.68 o 
  -7   6   9      308.89      309.74      6.55 o 
  -6   6   9      492.73      505.08      8.91 o 
  -5   6   9      125.30      124.60      4.28 o 
  -4   6   9      241.05      257.55      5.44 o 
  -3   6   9      122.12      130.89      4.48 o 
  -2   6   9        3.48        2.60      2.15 o 
  -1   6   9       20.07       18.81      3.02 o 
   0   6   9       10.50       13.63      2.84 o 
   1   6   9        1.37       -0.02      3.84 o 
   2   6   9       17.71       21.93      3.10 o 
   3   6   9       24.70       20.70      3.49 o 
   4   6   9       17.40       13.44      2.74 o 
   5   6   9      286.80      287.83      6.81 o 
   6   6   9      288.49      277.03      6.88 o 
   7   6   9       24.42       27.49      3.55 o 
  -7   7   9      276.71      285.67      7.17 o 
  -6   7   9        4.87        5.71      2.76 o 
  -5   7   9      250.10      246.48      6.63 o 
  -4   7   9       50.32       52.27      3.80 o 
  -3   7   9       38.23       39.94      3.42 o 
  -2   7   9      145.95      138.04      7.57 o 
  -1   7   9      240.68      235.11      8.34 o 
   0   7   9      150.87      152.27      5.87 o 
   1   7   9      196.54      185.91      6.24 o 
   2   7   9      119.26      116.01      5.39 o 
   3   7   9       81.64       73.69      7.83 o 
   4   7   9      227.76      215.57      8.89 o 
   5   7   9        1.84        2.92      2.75 o 
   6   7   9       31.84       41.90      3.98 o 
  -4   8   9      370.32      406.43      8.46 o 
  -3   8   9      525.99      559.80     15.24 o 
  -2   8   9      305.84      301.41      8.33 o 
  -1   8   9      162.30      168.36      6.54 o 
   0   8   9       59.83       57.13      4.64 o 
   1   8   9       30.95       32.22      4.25 o 
   2   8   9       39.62       44.55      4.43 o 
   3   8   9      211.10      205.03      9.66 o 
   4   8   9        9.51        8.68      3.55 o 
 -11   0  10       52.24       44.49      5.89 o 
 -10   0  10      826.27      824.42     18.29 o 
  -9   0  10     1366.45     1334.64     34.49 o 
  -8   0  10     1272.25     1287.83     33.01 o 
  -7   0  10     1313.29     1251.79     22.47 o 
  -6   0  10       18.35       20.80      3.48 o 
  -5   0  10      565.79      540.51     11.51 o 
  -4   0  10      454.49      413.87     12.32 o 
  -3   0  10     1295.06     1306.29     17.15 o 
  -1   0  10     4631.55     4362.59     49.48 o 
   0   0  10      157.31      184.07      8.87 o 
   1   0  10    13621.62    13392.82    145.67 o 
   2   0  10     1278.58     1278.77     16.44 o 
   3   0  10     1688.27     1606.24     25.05 o 
   4   0  10     6376.27     6620.47    124.64 o 
   5   0  10     1943.86     2049.73     42.37 o 
   6   0  10     1651.14     1654.98     38.92 o 
   7   0  10      544.86      554.74     18.72 o 
   8   0  10     1016.98     1043.96     29.07 o 
   9   0  10      104.07      117.75      9.85 o 
  10   0  10       49.52       43.85      8.38 o 
 -11   1  10      745.69      706.51     12.06 o 
 -10   1  10        0.57        2.26      2.91 o 
  -9   1  10      938.21      955.22     13.79 o 
  -8   1  10       60.00       66.14      5.62 o 
  -7   1  10        2.96        5.79      2.46 o 
  -6   1  10      237.08      233.31      4.87 o 
  -5   1  10        0.81       -0.35      1.52 o 
  -4   1  10     1215.89     1226.16     16.81 o 
  -3   1  10      201.47      178.62      5.24 o 
  -2   1  10     2409.31     2321.36     19.74 o 
  -1   1  10       75.66       83.32      2.70 o 
   0   1  10     3206.85     3136.94     25.65 o 
   1   1  10       28.87       34.52      2.56 o 
   2   1  10     1374.12     1345.98     13.09 o 
   3   1  10      468.09      486.66      6.25 o 
   4   1  10      516.52      508.98      6.51 o 
   5   1  10      423.36      417.59      8.90 o 
   6   1  10       45.42       41.82      4.78 o 
   7   1  10     1011.87     1000.82     24.88 o 
   8   1  10      240.15      238.45     12.32 o 
   9   1  10      425.48      425.10     12.01 o 
  10   1  10       19.46       15.03      4.88 o 
 -11   2  10        1.02       -1.04      3.01 o 
 -10   2  10       21.02       20.92      3.44 o 
  -9   2  10      168.26      168.70      5.54 o 
  -8   2  10       12.38       12.11      2.46 o 
  -7   2  10     2130.32     2085.98     46.51 o 
  -6   2  10       53.59       48.12      2.76 o 
  -5   2  10      343.31      340.26      5.72 o 
  -4   2  10       34.01       40.34      2.41 o 
  -3   2  10      260.70      258.86      4.62 o 
  -2   2  10      891.41      888.49      9.82 o 
  -1   2  10      207.80      223.39      3.53 o 
   0   2  10       21.58       37.61      1.79 o 
   1   2  10     1020.61      933.06      8.98 o 
   2   2  10     2168.24     2055.02     20.98 o 
   3   2  10      434.26      441.39      8.24 o 
   4   2  10     1069.86     1050.14     19.34 o 
   5   2  10       69.24       71.65      3.45 o 
   6   2  10      374.70      377.84     11.14 o 
   7   2  10      156.38      150.49      5.65 o 
   8   2  10      135.77      133.52      5.64 o 
   9   2  10       34.25       31.45      3.98 o 
  10   2  10        4.51        2.45      4.84 o 
 -10   3  10       52.34       50.29      4.28 o 
  -9   3  10      798.20      801.61     12.02 o 
  -8   3  10       51.00       55.09      3.42 o 
  -7   3  10      218.38      234.95      5.28 o 
  -6   3  10      977.98      975.64     11.67 o 
  -5   3  10       31.05       36.15      2.97 o 
  -4   3  10      656.26      653.48      9.92 o 
  -3   3  10      287.81      282.92      5.06 o 
  -2   3  10     2633.98     2601.22     24.30 o 
  -1   3  10        8.98       10.96      1.66 o 
   0   3  10     3314.58     3224.80     26.51 o 
   1   3  10     1432.43     1439.37     16.42 o 
   2   3  10     1269.61     1244.50     14.77 o 
   3   3  10     2183.53     2122.41     36.20 o 
   4   3  10      455.79      451.30      9.67 o 
   5   3  10     2194.36     2218.34     28.51 o 
   6   3  10      189.34      178.97      5.07 o 
   7   3  10      546.72      527.73     10.62 o 
   8   3  10      288.60      272.95     14.86 o 
   9   3  10      220.71      235.78     11.80 o 
 -10   4  10       80.29       72.52      4.22 o 
  -9   4  10        8.58        6.55      2.77 o 
  -8   4  10      567.10      566.09      8.94 o 
  -7   4  10       71.59       66.73      3.56 o 
  -6   4  10     1445.13     1457.26     15.99 o 
  -5   4  10      241.91      243.74      5.07 o 
  -4   4  10       48.38       46.00      2.73 o 
  -3   4  10     1348.19     1305.81     14.00 o 
  -2   4  10       99.82       96.28      3.29 o 
  -1   4  10      867.33      855.05      9.82 o 
   0   4  10      308.44      297.90      6.89 o 
   1   4  10      906.12      920.99     11.79 o 
   2   4  10      181.26      172.55      4.58 o 
   3   4  10      233.23      232.14      5.40 o 
   4   4  10      276.72      271.13      5.95 o 
   5   4  10        8.74        5.90      2.38 o 
   6   4  10      953.80      933.21     13.10 o 
   7   4  10       87.50       85.13      4.91 o 
   8   4  10      134.33      141.69      6.27 o 
   9   4  10       61.80       66.09      5.14 o 
  -9   5  10       13.32       19.79      3.29 o 
  -8   5  10      150.65      157.94      5.21 o 
  -7   5  10        0.11       -1.09      2.41 o 
  -6   5  10       91.02      107.06      4.13 o 
  -5   5  10       39.89       39.94      2.99 o 
  -4   5  10        9.68        9.77      2.11 o 
  -3   5  10        8.25       11.67      2.11 o 
  -2   5  10      176.81      168.13      4.72 o 
  -1   5  10      267.09      271.99      5.77 o 
   0   5  10        5.47        5.74      2.74 o 
   1   5  10       56.73       57.77      3.96 o 
   2   5  10      180.64      179.78      5.94 o 
   3   5  10      664.38      665.18     10.10 o 
   4   5  10       32.91       35.98      3.20 o 
   5   5  10      119.04      119.00      4.71 o 
   6   5  10        1.78        1.20      2.63 o 
   7   5  10        5.86        3.66      2.87 o 
   8   5  10       12.94       21.91      4.12 o 
  -8   6  10       87.15       84.34      4.31 o 
  -7   6  10      399.44      421.24      9.81 o 
  -6   6  10      536.46      553.06     12.35 o 
  -5   6  10      981.99      963.59     12.10 o 
  -4   6  10     1362.78     1343.56     17.04 o 
  -3   6  10      135.81      140.44      5.19 o 
  -2   6  10       26.90       31.65      3.59 o 
  -1   6  10      328.96      355.66      9.53 o 
   0   6  10      481.82      492.54     10.04 o 
   1   6  10       67.36       75.40      4.64 o 
   2   6  10      890.23      891.38     14.57 o 
   3   6  10      464.29      442.71      9.82 o 
   4   6  10      809.57      769.94     11.73 o 
   5   6  10      414.24      415.82      8.36 o 
   6   6  10      330.96      325.90      7.56 o 
   7   6  10        0.15       -2.91      3.01 o 
  -6   7  10      314.13      307.37      7.68 o 
  -5   7  10      384.62      411.94      8.54 o 
  -4   7  10      715.35      701.64     11.24 o 
  -3   7  10      298.35      300.10      8.24 o 
  -2   7  10      557.54      565.64     11.27 o 
  -1   7  10        4.74        5.18      3.02 o 
   0   7  10       89.26       92.79      5.19 o 
   1   7  10      701.65      688.63     16.69 o 
   2   7  10       50.61       47.78      4.43 o 
   3   7  10      375.46      386.60     10.76 o 
   4   7  10      446.75      424.67     10.13 o 
   5   7  10      288.78      292.31      8.50 o 
  -3   8  10       86.43       86.66      5.49 o 
  -2   8  10        2.34        3.12      3.60 o 
  -1   8  10        9.78        4.74      3.31 o 
   0   8  10       10.02       16.22      3.79 o 
   1   8  10        0.09       -0.46      3.31 o 
   2   8  10       69.25       68.41      5.10 o 
 -11   1  11      264.41      285.38      7.74 o 
 -10   1  11       10.71       12.67      3.44 o 
  -9   1  11        2.71        7.24      3.04 o 
  -8   1  11      508.19      488.40      8.92 o 
  -7   1  11      141.38      146.52      4.98 o 
  -6   1  11     1082.75     1053.84     13.79 o 
  -5   1  11      420.72      390.94      6.15 o 
  -4   1  11      912.62      930.86     11.94 o 
  -3   1  11      280.30      273.33      7.06 o 
  -2   1  11      105.96      118.80      3.08 o 
  -1   1  11      299.53      335.89      6.15 o 
   0   1  11      408.26      421.57      5.24 o 
   1   1  11     2605.02     2622.93     26.75 o 
   2   1  11      139.01      142.39      4.48 o 
   3   1  11     3359.78     3291.54     38.83 o 
   4   1  11     1600.60     1691.98     24.42 o 
   5   1  11     1206.07     1244.33     18.15 o 
   6   1  11     1154.45     1210.43     17.70 o 
   7   1  11       57.66       56.27      5.67 o 
   8   1  11      246.35      250.18      9.89 o 
   9   1  11       98.21      102.70      7.64 o 
  10   1  11       21.81       31.04      5.92 o 
 -10   2  11      109.79      114.20      5.58 o 
  -9   2  11      484.21      483.69      9.29 o 
  -8   2  11       27.81       30.47      3.44 o 
  -7   2  11     1179.32     1143.12     13.48 o 
  -6   2  11       89.40       91.86      4.27 o 
  -5   2  11     2539.68     2519.89     24.36 o 
  -4   2  11      101.19      103.11      3.66 o 
  -3   2  11     1338.34     1299.61     13.66 o 
  -2   2  11       94.11       90.88      3.03 o 
  -1   2  11      276.29      272.54      5.08 o 
   0   2  11     2057.20     2047.13     17.74 o 
   1   2  11        0.37        2.75      1.80 o 
   2   2  11     6836.89     6835.09    113.35 o 
   3   2  11     1353.73     1354.09     43.09 o 
   4   2  11     2918.71     2860.02     67.27 o 
   5   2  11      240.90      240.79      6.45 o 
   6   2  11        3.03        2.39      2.74 o 
   7   2  11      131.05      120.84      5.43 o 
   8   2  11       45.79       40.70      4.04 o 
   9   2  11      326.47      327.98     11.64 o 
 -10   3  11        9.06        2.84      3.38 o 
  -9   3  11      370.82      381.17      9.20 o 
  -8   3  11        0.15        0.70      2.36 o 
  -7   3  11       42.94       39.31      2.99 o 
  -6   3  11      423.99      419.58      7.05 o 
  -5   3  11      539.65      525.62      7.66 o 
  -4   3  11     3591.85     3517.41     32.51 o 
  -3   3  11        8.13        8.80      1.80 o 
  -2   3  11       55.28       50.44      4.24 o 
  -1   3  11      123.70      128.16      3.91 o 
   0   3  11      161.47      158.63      4.24 o 
   1   3  11      444.52      431.80      6.99 o 
   2   3  11      739.84      738.81     10.27 o 
   3   3  11       39.10       38.02      4.12 o 
   4   3  11       57.89       56.61      3.29 o 
   5   3  11      136.85      136.75      5.36 o 
   6   3  11      340.83      370.14      8.46 o 
   7   3  11      170.81      169.58      6.21 o 
   8   3  11        2.14       -1.47      3.10 o 
   9   3  11      138.08      140.04      6.52 o 
  -9   4  11      299.63      330.54      7.12 o 
  -8   4  11      318.71      334.09      6.86 o 
  -7   4  11      375.48      380.57      7.00 o 
  -6   4  11       14.75       13.07      2.41 o 
  -5   4  11        6.83        4.09      2.11 o 
  -4   4  11      315.40      309.47      5.68 o 
  -3   4  11       89.85       96.03      4.77 o 
  -2   4  11     1013.31     1036.31     11.70 o 
  -1   4  11      970.92      985.66     12.65 o 
   0   4  11     1553.30     1544.34     21.02 o 
   1   4  11      238.36      225.75      9.20 o 
   2   4  11      521.40      508.24      8.22 o 
   3   4  11       42.44       39.09      3.98 o 
   4   4  11      105.39      113.08      4.36 o 
   5   4  11     1077.77     1047.88     14.02 o 
   6   4  11       21.69       28.69      3.19 o 
   7   4  11      632.16      612.31     12.10 o 
   8   4  11       26.95       18.35      3.98 o 
  -8   5  11      183.47      173.84      6.46 o 
  -7   5  11      142.49      142.84      4.87 o 
  -6   5  11      696.95      676.29      9.73 o 
  -5   5  11       11.73       14.12      2.50 o 
  -4   5  11     1102.07     1122.82     13.06 o 
  -3   5  11      617.36      604.26      9.53 o 
  -2   5  11     3341.54     3327.66     35.02 o 
  -1   5  11     4456.83     4365.92     51.85 o 
   0   5  11      108.21      104.86      4.92 o 
   1   5  11      807.44      820.85     16.74 o 
   2   5  11        4.41        4.99      2.71 o 
   3   5  11      154.42      160.98      5.94 o 
   4   5  11      479.34      464.36      8.41 o 
   5   5  11      252.28      230.54      6.20 o 
   6   5  11      731.83      676.03     11.12 o 
   7   5  11      109.14      110.26      5.14 o 
  -7   6  11       19.22       14.08      2.98 o 
  -6   6  11        0.66        3.98      2.75 o 
  -5   6  11       51.07       46.76      3.88 o 
  -4   6  11       40.85       38.39      3.48 o 
  -3   6  11      451.04      450.14     12.63 o 
  -2   6  11      210.00      215.56      6.78 o 
  -1   6  11      345.16      325.22      8.05 o 
   0   6  11      599.73      579.55     11.18 o 
   1   6  11       70.23       62.56      4.36 o 
   2   6  11       81.45       84.00      4.82 o 
   3   6  11       19.26       18.42      3.50 o 
   4   6  11       27.58       25.02      5.13 o 
   5   6  11      103.97      102.73      4.86 o 
   6   6  11       34.16       30.18      3.51 o 
  -5   7  11        0.20        1.56      3.01 o 
  -4   7  11      549.76      532.39     10.52 o 
  -3   7  11      144.66      159.19      7.91 o 
  -2   7  11      119.13      126.88     10.85 o 
  -1   7  11       19.78       17.35      3.60 o 
   0   7  11      301.90      288.06      8.32 o 
   1   7  11      447.98      452.69     10.13 o 
   2   7  11       63.48       60.99      4.84 o 
   3   7  11       92.17       90.31      5.59 o 
   4   7  11       16.44       12.11      3.68 o 
  -1   8  11      177.21      177.62      8.07 o 
   0   8  11      833.83      896.61     17.55 o 
 -10   0  12      110.72      113.85     10.35 o 
  -9   0  12     1762.95     1742.42     30.83 o 
  -8   0  12       11.33       13.61      7.88 o 
  -7   0  12     1988.76     2025.46     33.75 o 
  -6   0  12      667.96      684.34     18.72 o 
  -5   0  12        1.89        1.14      3.30 o 
  -4   0  12     2270.54     2201.66     34.13 o 
  -3   0  12     1759.00     1678.81     22.81 o 
  -2   0  12     2050.71     2005.21     25.12 o 
  -1   0  12      445.63      440.13     16.18 o 
   0   0  12     3800.27     3687.07    125.77 o 
   1   0  12      208.75      193.03      4.89 o 
   2   0  12      769.57      752.05     11.12 o 
   3   0  12      314.56      328.90      8.40 o 
   4   0  12     1477.09     1540.67     54.93 o 
   5   0  12      772.25      794.67     24.14 o 
   8   0  12       87.19       97.06      9.36 o 
   9   0  12      231.58      220.72     13.79 o 
 -10   1  12      448.86      443.61     10.90 o 
  -9   1  12        5.34        6.79      3.14 o 
  -8   1  12      143.43      160.06      7.04 o 
  -7   1  12      188.99      200.23      6.81 o 
  -6   1  12      818.09      785.42     13.36 o 
  -5   1  12     1343.25     1286.75     14.23 o 
  -4   1  12      279.45      274.99      5.46 o 
  -3   1  12      972.44      954.83     10.97 o 
  -2   1  12      451.39      436.96      7.02 o 
  -1   1  12     1943.91     1942.76     18.81 o 
   0   1  12       26.01       25.83      2.20 o 
   1   1  12      216.78      203.75      4.33 o 
   2   1  12     1068.00     1089.56     11.67 o 
   3   1  12       23.02       23.81      2.29 o 
   4   1  12       11.65       10.13      2.74 o 
   5   1  12        0.20        3.47      2.74 o 
   6   1  12      802.95      821.42     31.09 o 
   7   1  12      212.04      208.64      9.23 o 
   8   1  12      146.72      152.69      9.61 o 
   9   1  12       61.47       62.75      6.73 o 
 -10   2  12      162.29      165.05      6.14 o 
  -9   2  12      191.14      189.53      7.32 o 
  -8   2  12       14.43       15.96      3.07 o 
  -7   2  12      367.43      355.50     15.00 o 
  -6   2  12      719.06      693.62     28.05 o 
  -5   2  12       49.11       54.81      3.44 o 
  -4   2  12      191.14      176.63      4.41 o 
  -3   2  12       64.97       59.18      2.86 o 
  -2   2  12       35.91       27.22      2.19 o 
  -1   2  12        0.29        2.33      1.52 o 
   0   2  12      271.20      248.19      4.04 o 
   1   2  12        6.11       11.03      1.76 o 
   2   2  12        8.31       12.34      2.38 o 
   3   2  12       10.47       11.27      2.70 o 
   4   2  12      407.50      414.39     14.22 o 
   5   2  12      617.81      635.62     14.15 o 
   6   2  12      116.66      124.24      6.99 o 
   7   2  12        6.32        0.91      3.02 o 
   8   2  12       38.65       47.28     13.79 o 
   9   2  12       14.57       14.78      5.23 o 
  -9   3  12       14.65       17.01      3.51 o 
  -8   3  12     1093.69     1113.04     15.57 o 
  -7   3  12      773.74      772.55     10.57 o 
  -6   3  12      545.97      572.81      8.59 o 
  -5   3  12     1460.68     1460.28     15.86 o 
  -4   3  12      417.33      426.11      6.80 o 
  -3   3  12     2899.40     2896.44     27.30 o 
  -2   3  12      133.01      137.99      3.81 o 
  -1   3  12      280.61      282.85      5.71 o 
   0   3  12     1624.88     1626.05     21.78 o 
   1   3  12      280.65      279.95      6.40 o 
   2   3  12      924.38      951.82     13.16 o 
   3   3  12      767.17      722.67     12.16 o 
   4   3  12     2018.62     1963.24     56.61 o 
   5   3  12      157.72      159.98      5.86 o 
   6   3  12       53.64       69.08      4.62 o 
   7   3  12       73.15       69.84      4.93 o 
   8   3  12      154.44      166.24      6.73 o 
  -9   4  12      164.59      172.28      5.54 o 
  -8   4  12       57.95       52.80      3.87 o 
  -7   4  12       66.46       53.84      3.53 o 
  -6   4  12      115.05      112.37      4.27 o 
  -5   4  12      257.28      271.98      5.77 o 
  -4   4  12      450.52      428.40      6.99 o 
  -3   4  12        1.93        2.56      2.13 o 
  -2   4  12     3316.61     3326.23     34.91 o 
  -1   4  12      381.11      379.18      8.43 o 
   0   4  12     3318.41     3237.79     39.50 o 
   1   4  12     1397.45     1380.48     20.43 o 
   2   4  12       93.88       78.02      4.50 o 
   3   4  12      217.34      227.92      5.57 o 
   4   4  12      163.21      151.39      4.91 o 
   5   4  12      307.49      302.03      6.76 o 
   6   4  12       62.79       51.20      4.45 o 
   7   4  12      193.24      182.93      6.78 o 
   8   4  12       46.82       31.76      5.39 o 
  -8   5  12        5.69        3.73      2.85 o 
  -7   5  12      174.78      182.87      5.39 o 
  -6   5  12       94.05       94.27      4.31 o 
  -5   5  12      223.79      241.11      5.71 o 
  -4   5  12        9.40        9.17      2.77 o 
  -3   5  12      135.03      126.36      4.79 o 
  -2   5  12        5.55       13.50      3.22 o 
  -1   5  12      166.11      163.87      5.96 o 
   0   5  12       13.63       13.81      3.22 o 
   1   5  12        0.93        3.09      2.82 o 
   2   5  12       97.50      102.93      5.10 o 
   3   5  12       83.70       82.54      6.80 o 
   4   5  12       24.80       34.87      3.37 o 
   5   5  12       58.05       61.02      4.08 o 
   6   5  12       24.04       29.93      3.49 o 
   7   5  12       95.98       95.69      5.82 o 
  -6   6  12      245.74      252.80     10.38 o 
  -5   6  12      252.80      250.69      6.70 o 
  -4   6  12     1044.91     1055.74     14.70 o 
  -3   6  12      202.06      203.13      6.81 o 
  -2   6  12     1445.52     1418.96     20.84 o 
  -1   6  12      364.87      357.31     11.70 o 
   0   6  12      394.94      385.06      9.09 o 
   1   6  12      757.81      776.14     25.82 o 
   2   6  12       65.30       73.06      4.82 o 
   3   6  12      814.50      835.35     16.31 o 
   4   6  12       49.17       48.28      4.43 o 
   5   6  12      186.71      183.25      7.15 o 
  -4   7  12      599.22      625.39     27.68 o 
  -3   7  12      604.40      594.54     13.84 o 
  -2   7  12       36.49       45.59      4.36 o 
  -1   7  12      240.84      246.62      7.76 o 
   0   7  12      864.48      846.06     15.07 o 
   1   7  12       14.04       16.12      3.68 o 
   2   7  12      944.19      927.60     16.16 o 
   3   7  12       89.84       76.92      9.31 o 
 -10   1  13      105.32      111.01      5.78 o 
  -9   1  13      126.76      111.76      5.52 o 
  -8   1  13      354.13      354.31      8.00 o 
  -7   1  13     2329.45     2279.14     28.04 o 
  -6   1  13        0.23        2.89      2.52 o 
  -5   1  13     3225.47     3130.72     33.37 o 
  -4   1  13     1195.88     1178.17     13.21 o 
  -3   1  13       44.53       53.85      6.80 o 
  -2   1  13     1122.29     1100.40     13.55 o 
  -1   1  13      108.10      102.30      3.96 o 
   0   1  13      539.83      551.39      6.55 o 
   1   1  13      168.88      157.88     11.53 o 
   2   1  13      240.32      259.89      5.00 o 
   3   1  13      713.79      711.25     19.08 o 
   4   1  13      426.96      443.48      9.66 o 
   5   1  13       84.79       80.85      5.68 o 
   6   1  13      553.29      577.69     24.88 o 
   7   1  13      516.26      524.93     14.08 o 
   8   1  13        0.05       -0.49      4.53 o 
  -9   2  13       36.02       37.20      4.04 o 
  -8   2  13      546.47      537.78      9.85 o 
  -7   2  13       35.81       34.26      3.51 o 
  -6   2  13     2065.30     2119.80     24.32 o 
  -5   2  13      406.80      394.17      7.89 o 
  -4   2  13     1907.13     1842.17     21.06 o 
  -3   2  13      703.67      704.65     10.33 o 
  -2   2  13      685.57      681.44      9.83 o 
  -1   2  13       33.23       39.83      2.34 o 
   0   2  13      301.04      295.67      5.71 o 
   1   2  13      968.32     1009.56     12.97 o 
   2   2  13     1426.32     1415.92     64.54 o 
   3   2  13     2102.54     2092.87     38.79 o 
   4   2  13       17.33       18.77      3.26 o 
   5   2  13     1553.27     1551.73     35.26 o 
   6   2  13       14.63       12.51      3.48 o 
   7   2  13      132.66      125.30      6.77 o 
   8   2  13      319.89      318.72     11.64 o 
  -9   3  13        3.97        1.16      3.07 o 
  -8   3  13      183.93      199.01      6.34 o 
  -7   3  13       71.45       61.15      3.69 o 
  -6   3  13       45.93       45.46      3.16 o 
  -5   3  13      308.33      310.88      6.08 o 
  -4   3  13       98.60      111.71      4.62 o 
  -3   3  13        3.05        3.33      2.57 o 
  -2   3  13      271.18      263.87      6.98 o 
  -1   3  13        0.21        1.10      2.53 o 
   0   3  13      987.66     1007.21     15.34 o 
   1   3  13      689.23      687.95     11.63 o 
   2   3  13      883.05      851.40     11.55 o 
   3   3  13      193.35      219.60      5.52 o 
   4   3  13       58.83       57.06      5.44 o 
   5   3  13      160.20      162.08      6.11 o 
   6   3  13      152.50      148.85      7.42 o 
   7   3  13        6.34        6.39      3.40 o 
   8   3  13       72.22       71.77      5.29 o 
  -8   4  13      151.76      153.49      5.28 o 
  -7   4  13       53.23       56.11      3.78 o 
  -6   4  13      229.21      252.27      5.94 o 
  -5   4  13      345.74      332.06      6.42 o 
  -4   4  13      462.96      490.29      7.65 o 
  -3   4  13      669.34      666.91     10.26 o 
  -2   4  13       40.43       46.03      3.98 o 
  -1   4  13      716.73      716.70     12.41 o 
   0   4  13        7.43        8.84      2.93 o 
   1   4  13       25.52       26.60      4.30 o 
   2   4  13      173.81      163.77      5.85 o 
   3   4  13      142.25      139.73      9.92 o 
   4   4  13      106.61      124.78      4.83 o 
   5   4  13      312.48      309.60      8.14 o 
   6   4  13      395.63      403.63      9.61 o 
   7   4  13      240.73      257.49      8.04 o 
  -7   5  13      331.28      350.33      7.35 o 
  -6   5  13        0.17       -0.49      2.45 o 
  -5   5  13       21.60       14.85      3.01 o 
  -4   5  13      176.41      177.47      5.79 o 
  -3   5  13      301.23      304.27      8.04 o 
  -2   5  13     2504.08     2451.93     32.03 o 
  -1   5  13       24.63       26.38      3.60 o 
   0   5  13     1440.89     1425.19     26.22 o 
   1   5  13      359.88      338.50      8.43 o 
   2   5  13      565.88      562.21     19.61 o 
   3   5  13      200.38      202.48      8.60 o 
   4   5  13      132.67      125.61      5.65 o 
   5   5  13      603.76      615.92     26.03 o 
   6   5  13        7.06        1.22      3.46 o 
  -5   6  13       59.45       51.89      4.17 o 
  -4   6  13       54.83       40.23      4.25 o 
  -3   6  13       60.90       57.26      4.97 o 
  -2   6  13      470.99      453.93     10.23 o 
  -1   6  13      481.19      447.85     10.10 o 
   0   6  13        7.99       12.61      3.58 o 
   1   6  13       86.54       84.89      5.21 o 
   2   6  13      115.25      106.17      5.67 o 
   3   6  13      123.09      116.71      6.15 o 
   4   6  13      141.05      142.51      7.46 o 
  -3   7  13        6.36        8.56      3.86 o 
  -2   7  13       79.17       79.43      6.06 o 
  -1   7  13      262.85      272.19      8.24 o 
   0   7  13      412.43      413.25     10.14 o 
   1   7  13       30.77       24.34      4.17 o 
  -9   0  14        4.32        6.16      4.53 o 
  -8   0  14      559.92      597.01     15.33 o 
  -7   0  14       52.21       49.92      6.65 o 
  -6   0  14     1197.26     1196.92     22.64 o 
  -5   0  14     1040.35     1085.84     20.55 o 
  -4   0  14       33.77       44.64      8.13 o 
  -3   0  14     2527.21     2630.31     54.93 o 
  -2   0  14      915.64      960.65     17.59 o 
  -1   0  14     2133.96     2141.69     27.01 o 
   0   0  14     2344.33     2182.71    105.74 o 
   1   0  14     3348.56     3266.94     47.85 o 
   2   0  14       98.46       90.60      5.39 o 
   3   0  14       75.76       73.91      5.42 o 
   4   0  14      119.23      134.50      9.85 o 
   5   0  14      132.54      139.92     10.84 o 
   6   0  14     1896.40     1984.96     49.76 o 
   7   0  14      260.05      289.20     16.75 o 
   8   0  14      907.67      941.98     31.04 o 
  -9   1  14      257.72      268.17      8.96 o 
  -8   1  14       57.86       55.54      4.36 o 
  -7   1  14      428.42      424.82      8.80 o 
  -6   1  14      175.20      168.08      5.59 o 
  -5   1  14      272.49      256.19      6.46 o 
  -4   1  14      457.52      451.57      8.11 o 
  -3   1  14      187.85      195.33      4.63 o 
  -2   1  14     1744.32     1798.54     20.32 o 
  -1   1  14       61.15       58.45      2.99 o 
   0   1  14      717.66      696.51      8.71 o 
   1   1  14        9.15        8.16      2.13 o 
   2   1  14        3.06        5.18      2.45 o 
   3   1  14       84.19       86.93      4.62 o 
   4   1  14       25.28       19.88      3.79 o 
   5   1  14      800.84      805.97     18.11 o 
   6   1  14      145.22      150.76     12.32 o 
   7   1  14      318.63      338.46     17.24 o 
   8   1  14      118.69      116.13      9.85 o 
  -9   2  14        0.55        0.10      3.24 o 
  -8   2  14       92.68       99.54      5.16 o 
  -7   2  14       18.90       13.72      3.07 o 
  -6   2  14      387.26      410.99      9.57 o 
  -5   2  14      396.65      394.86      7.94 o 
  -4   2  14      382.62      367.60      8.17 o 
  -3   2  14      376.66      388.30      6.56 o 
  -2   2  14      619.54      643.24      9.66 o 
  -1   2  14       84.74       91.62      3.85 o 
   0   2  14      133.42      148.38      5.18 o 
   1   2  14       23.25       21.39      2.82 o 
   3   2  14     1205.21     1234.90     18.37 o 
   4   2  14       17.20       20.02      4.43 o 
   5   2  14      191.97      211.01      7.01 o 
   6   2  14       26.91       33.26      4.06 o 
   7   2  14       42.32       40.61      6.09 o 
  -8   3  14      151.74      135.82      5.84 o 
  -7   3  14      201.76      217.01      6.51 o 
  -6   3  14      388.95      390.49      7.27 o 
  -5   3  14      149.40      153.01      4.63 o 
  -4   3  14     2296.76     2356.18     23.56 o 
  -3   3  14        2.32        7.09      2.52 o 
  -2   3  14     1243.30     1176.91     17.52 o 
  -1   3  14       17.54       21.43      3.66 o 
   0   3  14      218.03      223.81      8.21 o 
   1   3  14      108.60      112.73      4.77 o 
   2   3  14      323.64      314.22      7.54 o 
   3   3  14     1379.10     1352.18     20.98 o 
   4   3  14       96.27       96.11      5.18 o 
   5   3  14     1050.15     1075.41     20.34 o 
   6   3  14        4.11        1.37      3.33 o 
   7   3  14      470.07      477.68     10.75 o 
  -7   4  14      319.88      320.81      6.95 o 
  -6   4  14        3.00        5.60      2.58 o 
  -5   4  14      121.32      113.97      4.30 o 
  -4   4  14       66.73       67.13      3.52 o 
  -3   4  14        5.67        8.46      2.58 o 
  -2   4  14       63.49       53.23      4.29 o 
  -1   4  14      672.44      657.54     12.01 o 
   0   4  14      195.71      185.46      6.21 o 
   1   4  14      698.78      706.97     12.57 o 
   2   4  14      323.77      312.56      7.94 o 
   3   4  14       65.20       62.07      4.43 o 
   4   4  14      242.65      267.85     15.83 o 
   5   4  14      384.76      394.01      9.57 o 
   6   4  14      363.98      361.97      9.64 o 
  -6   5  14      128.26      133.44      5.06 o 
  -5   5  14      411.15      436.03     10.38 o 
  -4   5  14       83.18       90.53      4.65 o 
  -3   5  14      207.29      199.67      7.58 o 
  -2   5  14        0.22       -1.37      2.93 o 
  -1   5  14        9.06        8.54      3.13 o 
   0   5  14       18.42       17.04      3.50 o 
   1   5  14       24.94       25.44      3.79 o 
   2   5  14        1.35        2.04      2.97 o 
   3   5  14        1.95        1.87      3.22 o 
   4   5  14       61.65       61.46      4.79 o 
   5   5  14       50.60       39.87      6.40 o 
  -4   6  14       44.27       49.77      8.36 o 
  -3   6  14       65.66       73.04      8.10 o 
  -2   6  14        4.91       11.13      3.60 o 
  -1   6  14       49.99       62.23      4.92 o 
   0   6  14      142.00      139.20      7.25 o 
   1   6  14      290.81      311.63      9.93 o 
   2   6  14      810.56      845.32     15.70 o 
   3   6  14      331.35      347.93     17.63 o 
  -8   1  15      173.22      152.96      6.03 o 
  -7   1  15       24.37       32.75      3.68 o 
  -6   1  15     1157.03     1165.08     16.01 o 
  -5   1  15       29.29       29.92      3.38 o 
  -4   1  15     2018.59     2043.80     27.38 o 
  -3   1  15      105.57      131.86      4.74 o 
  -2   1  15      200.23      206.67      5.69 o 
  -1   1  15     2072.27     2115.32     20.88 o 
   0   1  15      265.36      278.88      5.94 o 
   1   1  15     1883.32     1857.86     42.37 o 
   2   1  15      374.02      373.38      8.50 o 
   3   1  15      797.41      777.32     16.28 o 
   4   1  15      166.58      152.01      6.01 o 
   5   1  15      378.12      393.61     12.36 o 
   6   1  15      184.75      185.58      9.41 o 
   7   1  15       46.45       46.46      6.62 o 
  -8   2  15        0.03        0.75      3.29 o 
  -7   2  15      611.54      622.18     11.02 o 
  -6   2  15        5.03        6.95      3.01 o 
  -5   2  15      816.38      849.06     12.62 o 
  -4   2  15      284.98      281.39      6.64 o 
  -3   2  15     1235.37     1219.43     13.92 o 
  -2   2  15      789.75      778.93     11.14 o 
  -1   2  15      304.71      281.73      7.18 o 
   0   2  15     1117.77     1148.03     21.34 o 
   1   2  15      313.96      300.60      7.35 o 
   2   2  15      973.28      993.62     19.28 o 
   3   2  15      434.05      430.86     10.97 o 
   4   2  15     1343.30     1358.71     20.26 o 
   5   2  15      105.99      114.33      8.13 o 
   6   2  15       52.86       47.30      8.87 o 
   7   2  15      268.35      259.55     10.62 o 
  -7   3  15      485.88      510.40      9.85 o 
  -6   3  15      152.15      146.45      5.46 o 
  -5   3  15      279.79      277.81      6.07 o 
  -4   3  15        1.87        3.50      2.63 o 
  -3   3  15      607.08      611.30     14.33 o 
  -2   3  15       75.43       81.77      4.82 o 
  -1   3  15       44.34       48.50      4.07 o 
   0   3  15        0.23        2.24      2.53 o 
   1   3  15      166.73      168.26      6.00 o 
   2   3  15        0.65        2.20      2.82 o 
   3   3  15      340.75      340.97     10.59 o 
   4   3  15       29.91       29.56      4.88 o 
   5   3  15       40.11       53.47      4.73 o 
   6   3  15       30.27       27.61      4.34 o 
  -6   4  15        2.86        6.45      2.77 o 
  -5   4  15      260.04      277.88      6.70 o 
  -4   4  15      325.18      323.22      7.61 o 
  -3   4  15      546.44      562.39     11.36 o 
  -2   4  15     1442.47     1470.11     27.18 o 
  -1   4  15      388.51      396.33      9.82 o 
   0   4  15      586.16      597.75     11.54 o 
   1   4  15      179.50      176.17      8.64 o 
   2   4  15      187.45      177.36      8.36 o 
   3   4  15       56.06       58.37      5.51 o 
   4   4  15       15.26       18.23      4.84 o 
   5   4  15      490.23      496.16     13.88 o 
  -5   5  15      115.83      133.27      5.58 o 
  -4   5  15       49.23       43.68      4.64 o 
  -3   5  15      437.75      446.65     10.33 o 
  -2   5  15      137.61      138.13     13.08 o 
  -1   5  15      255.59      248.17      7.67 o 
   0   5  15      309.61      333.44      8.71 o 
   1   5  15      937.23      920.68     15.80 o 
   2   5  15        4.36        7.26      3.48 o 
   3   5  15      483.94      530.40     11.43 o 
   4   5  15      533.09      564.07     23.45 o 
  -2   6  15       54.29       44.55      4.53 o 
  -1   6  15       14.96       16.42      3.88 o 
   0   6  15        8.39        8.70      3.70 o 
   1   6  15        5.08        8.54      3.79 o 
  -7   0  16      119.35      124.16      8.18 o 
  -6   0  16      284.38      253.65      9.74 o 
  -5   0  16      253.50      241.32      9.06 o 
  -4   0  16     1041.97     1054.83     20.21 o 
  -3   0  16       60.34       62.28      5.39 o 
  -2   0  16     4345.17     4309.84     62.18 o 
  -1   0  16     1042.65      960.10     59.61 o 
   0   0  16     1686.25     1719.90     39.41 o 
   1   0  16      800.61      769.71     15.48 o 
   2   0  16       13.34        1.97      5.42 o 
   3   0  16      358.35      395.61     16.26 o 
   4   0  16      460.99      464.09     18.72 o 
   5   0  16      421.87      430.10     18.72 o 
   6   0  16      202.94      192.14     13.30 o 
  -7   1  16        0.91        5.70      3.14 o 
  -6   1  16        0.43       -0.79      2.81 o 
  -5   1  16       92.60       94.66      4.74 o 
  -4   1  16       75.15       74.18      4.31 o 
  -3   1  16      627.67      649.56     10.28 o 
  -2   1  16       90.01       84.49      4.06 o 
  -1   1  16     1687.87     1617.19     19.14 o 
   0   1  16       52.93       45.66      3.84 o 
   1   1  16       22.01       20.47      4.18 o 
   2   1  16      194.72      177.54      7.36 o 
   3   1  16        0.05        1.39      3.19 o 
   4   1  16      113.56      128.48     12.56 o 
   5   1  16      139.92      135.86      8.38 o 
   6   1  16      169.62      166.77      9.06 o 
  -7   2  16       32.53       28.37      3.86 o 
  -6   2  16       12.47       12.71      3.30 o 
  -5   2  16      532.78      567.30     10.10 o 
  -4   2  16      366.36      353.18      7.51 o 
  -3   2  16      181.98      177.70      4.93 o 
  -2   2  16      284.41      320.05      7.54 o 
  -1   2  16       63.68       80.67      4.82 o 
   0   2  16      157.47      147.71      5.75 o 
   1   2  16      876.77      914.84     14.75 o 
   2   2  16       23.55       20.96      4.34 o 
   3   2  16      211.82      212.69     23.40 o 
   4   2  16        0.82        2.54      3.26 o 
   5   2  16        5.46       -1.55      4.69 o 
   6   2  16       16.02       10.25      5.19 o 
  -6   3  16      126.42      129.47      6.54 o 
  -5   3  16      317.58      350.85      7.87 o 
  -4   3  16       27.76       41.09      3.30 o 
  -3   3  16     1471.47     1436.81     21.12 o 
  -2   3  16       84.99       84.35      5.02 o 
  -1   3  16      875.79      873.97     14.57 o 
   0   3  16      815.49      787.18     13.71 o 
   1   3  16      421.94      397.88      9.14 o 
   2   3  16     1187.50     1208.02     23.15 o 
   3   3  16        0.51       -2.44      4.14 o 
   4   3  16      462.69      455.93     12.83 o 
   5   3  16        7.09        5.42      4.53 o 
  -5   4  16        4.76        7.56      3.14 o 
  -4   4  16      293.85      268.55      8.05 o 
  -3   4  16      175.91      196.41      6.99 o 
  -2   4  16       44.90       43.13      4.82 o 
  -1   4  16      114.40       98.42      6.94 o 
   0   4  16      307.59      300.40      8.30 o 
   1   4  16       95.75       83.97      5.06 o 
   2   4  16      132.99      129.33      6.00 o 
   3   4  16      120.86      117.12     13.55 o 
   4   4  16        2.13        1.46      4.34 o 
  -3   5  16       10.57       14.32      3.79 o 
  -2   5  16        0.04        1.16      3.31 o 
  -1   5  16       33.73       35.05      4.45 o 
   0   5  16      260.23      265.00      8.13 o 
   1   5  16        4.24        1.71      3.26 o 
   2   5  16       64.05       72.43      5.34 o 
  -6   1  17      117.10      105.62      5.28 o 
  -5   1  17      282.66      259.75      8.18 o 
  -4   1  17       20.85       12.48      3.07 o 
  -3   1  17      480.69      495.13      9.88 o 
  -2   1  17      544.44      544.71     10.62 o 
  -1   1  17       99.80       94.73      5.19 o 
   0   1  17     1854.43     1926.38     31.84 o 
   1   1  17      154.99      166.37      7.64 o 
   2   1  17      894.13      960.09     19.28 o 
   3   1  17      315.39      321.24     10.62 o 
   4   1  17       94.64       90.53      8.38 o 
   5   1  17      209.27      211.24     13.30 o 
  -6   2  17      428.66      434.67      9.23 o 
  -5   2  17       56.93       56.78      4.31 o 
  -4   2  17      472.40      471.50      8.92 o 
  -3   2  17      281.09      244.46      7.30 o 
  -2   2  17      199.61      198.49      6.62 o 
  -1   2  17      380.93      375.82      8.81 o 
   0   2  17      159.46      148.32      6.04 o 
   1   2  17      822.42      835.27     17.73 o 
   2   2  17      429.25      456.25     12.33 o 
   3   2  17      782.27      779.62     17.18 o 
   4   2  17      177.03      144.35     11.82 o 
  -5   3  17      312.53      329.68      7.88 o 
  -4   3  17        0.31        3.45      4.18 o 
  -3   3  17       10.06       16.30      3.73 o 
  -2   3  17       38.80       41.56      4.17 o 
  -1   3  17      251.93      267.81      7.64 o 
   0   3  17        9.34       18.99      3.89 o 
   1   3  17       82.15       75.32      4.96 o 
   2   3  17       20.75       21.02      4.69 o 
   3   3  17       37.90       47.48      6.40 o 
  -3   4  17      198.78      195.90      7.19 o 
  -2   4  17      141.46      170.34      7.93 o 
  -1   4  17      585.52      570.29     11.72 o 
   0   4  17       93.19       90.69      5.58 o 
   1   4  17      253.26      256.86      8.00 o 
   2   4  17       61.57       51.83      9.36 o 
  -5   0  18       79.31       72.01      6.59 o 
  -4   0  18       51.11       42.51      5.19 o 
  -3   0  18      389.85      394.54     11.32 o 
  -2   0  18      184.08      144.35     10.35 o 
  -1   0  18     1085.79     1185.85     30.55 o 
   2   0  18      784.35      859.71     26.60 o 
   3   0  18       69.51       96.07     10.35 o 
  -5   1  18      126.06      127.55      5.66 o 
  -4   1  18      195.67      204.20      6.09 o 
  -3   1  18       20.74       24.38      3.88 o 
  -2   1  18      580.88      597.64     11.56 o 
  -1   1  18       54.94       39.91      7.39 o 
   0   1  18      215.66      215.79     11.82 o 
   1   1  18       26.61       32.95      4.97 o 
   2   1  18        5.21       10.84      6.40 o 
   3   1  18       46.59       49.76      8.38 o 
  -4   2  18        0.07       -1.49      3.31 o 
  -3   2  18       32.73       29.44      5.04 o 
  -2   2  18       42.14       46.16      5.23 o 
  -1   2  18       53.16       58.45      4.53 o 
   0   2  18      268.57      266.22      9.74 o 
   1   2  18       73.74       86.28      6.44 o 
   2   2  18      350.01      379.42     11.64 o 
   3   2  18        9.80        8.45      4.69 o 
  -3   3  18       28.00       25.08      5.19 o 
  -2   3  18      372.30      386.74     10.10 o 
  -1   3  18       63.79       64.72      4.91 o 
   0   3  18      314.29      319.62      8.59 o 
   1   3  18      458.42      488.38     13.57 o 
  -2   1  19        6.20        5.91      6.40 o 
  -1   1  19       59.37       49.27      7.88 o 
   0   1  19        0.80        3.45      5.91 o 
                                                 
